# Supplementary material for: Tris[2-(propyl­imino­meth­yl)phenolato-κ2 N,O]cobalt(III)
Source: Acta Crystallogr Sect E Struct Rep Online. 2008 May 17;64(Pt 6):m823. doi: 10.1107/S1600536808014074 (PMC2961544; doi:10.1107/S1600536808014074)
Supplement: Supplementary file 1 [file e-64-0m823-sup1.cif]

##############################################################################
###                                                                        ###
###        Electronic paper (Acta Crystallographica Section E)             ###
###                                                                        ###
##############################################################################
#                                                                            #
# This CIF contains the data in a paper accepted for publication in Acta     #
# Crystallographica Section E. It conforms to the requirements of Notes      #
# for Authors for Section E, and has been peer reviewed under the auspices   #
# of the IUCr Commission on Journals.                                        #
#                                                                            #
# Full details of the Crystallographic Information File format               #
# are given in the paper "The Crystallographic Information File (CIF):       #
# a New Standard Archive File for Crystallography" by S. R. Hall, F. H.      #
# Allen and I. D. Brown [Acta Cryst. (1991), A47, 655-685].                  #
#                                                                            #
# The current version of the core CIF dictionary is obtainable from          #
# ftp://ftp.iucr.org/pub/cif_core.dic. The current version number is 2.4.    #
#                                                                            #
# Software is freely available for graphical display of the structure(s) in  #
# this CIF.  For information consult the CIF home page http://www.iucr.org/  #
# cif/home.html                                                              #
#                                                                            #
# This file may be used for bona fide research purposes within the           #
# scientific community so long as proper attribution is given to the journal # 
# article from which it was obtained.                                        #
#                                                                            #
##############################################################################
                                             
data_I
_audit_creation_method     SHELXL-97
_chemical_name_systematic
;
Tris[2-(propyliminomethyl)phenolato-\k^2^N,O]cobalt(III)
;
_chemical_name_common     ?
_chemical_formula_moiety     'C30 H36 Co N3 O3'
_chemical_formula_sum     'C30 H36 Co N3 O3'
_chemical_formula_iupac     '[Co (C10 H12 N1 O1)3]'
_chemical_formula_weight     545.55
_chemical_melting_point     ?
_symmetry_cell_setting     Tetragonal
_symmetry_space_group_name_H-M     'I 41/a'
_symmetry_space_group_name_Hall     '-I 4ad'
loop_
    _symmetry_equiv_pos_as_xyz
    'x, y, z'
    '-x+1/2, -y, z+1/2'
    '-y+3/4, x+1/4, z+1/4'
    'y+3/4, -x+3/4, z+3/4'
    'x+1/2, y+1/2, z+1/2'
    '-x+1, -y+1/2, z+1'
    '-y+5/4, x+3/4, z+3/4'
    'y+5/4, -x+5/4, z+5/4'
    '-x, -y, -z'
    'x-1/2, y, -z-1/2'
    'y-3/4, -x-1/4, -z-1/4'
    '-y-3/4, x-3/4, -z-3/4'
    '-x+1/2, -y+1/2, -z+1/2'
    'x, y+1/2, -z'
    'y-1/4, -x+1/4, -z+1/4'
    '-y-1/4, x-1/4, -z-1/4'
_cell_length_a     19.588(3)
_cell_length_b     19.588(3)
_cell_length_c     29.877(6)
_cell_angle_alpha     90.00
_cell_angle_beta     90.00
_cell_angle_gamma     90.00
_cell_volume     11464(3)
_cell_formula_units_Z     16
_cell_measurement_reflns_used     5133
_cell_measurement_theta_min     1.24
_cell_measurement_theta_max     25.30
_cell_measurement_temperature     293(2)
_exptl_crystal_description     block
_exptl_crystal_colour     red
_exptl_crystal_size_max     0.43
_exptl_crystal_size_mid     0.28
_exptl_crystal_size_min     0.22
_exptl_crystal_density_diffrn     1.264
_exptl_crystal_density_meas     ?
_exptl_crystal_density_method     'not measured'
_exptl_crystal_F_000     4608
_exptl_absorpt_coefficient_mu     0.633
_exptl_absorpt_correction_type     'multi-scan'
_exptl_absorpt_process_details     '(SADABS; Bruker, 2001)'
_exptl_absorpt_correction_T_min     0.7726
_exptl_absorpt_correction_T_max     0.8733
_exptl_special_details
;
;
_diffrn_ambient_temperature     293(2)
_diffrn_radiation_type     MoK\a
_diffrn_radiation_wavelength     0.71073
_diffrn_radiation_source     'fine-focus sealed tube'
_diffrn_radiation_monochromator     graphite
_diffrn_measurement_device_type     'Bruker APEXII CCD'
_diffrn_measurement_method     '\f and \w'
_diffrn_detector_area_resol_mean     ?
_diffrn_reflns_number     41404
_diffrn_reflns_av_R_equivalents     0.0749
_diffrn_reflns_av_sigmaI/netI     0.0564
_diffrn_reflns_theta_min     1.24
_diffrn_reflns_theta_max     25.30
_diffrn_reflns_theta_full     25.30
_diffrn_measured_fraction_theta_max     0.981
_diffrn_measured_fraction_theta_full     0.981
_diffrn_reflns_limit_h_min     -23
_diffrn_reflns_limit_h_max     22
_diffrn_reflns_limit_k_min     -23
_diffrn_reflns_limit_k_max     23
_diffrn_reflns_limit_l_min     -35
_diffrn_reflns_limit_l_max     35
_diffrn_standards_number     0
_diffrn_standards_interval_count     0
_diffrn_standards_interval_time     0
_diffrn_standards_decay_%     0
_refine_special_details
;
Refinement of <i>F</i>^2^ against ALL reflections. The weighted <i>R</i>-factor
<i>wR</i> and goodness of fit <i>S</i> are based on <i>F</i>^2^, conventional
<i>R</i>-factors <i>R</i> are based on <i>F</i>, with <i>F</i> set to zero for
negative <i>F</i>^2^. The threshold expression of <i>F</i>^2^ >
\s(<i>F</i>^2^) is used only for calculating <i>R</i>-factors(gt) <i>etc</i>.
and is not relevant to the choice of reflections for refinement.
<i>R</i>-factors based on <i>F</i>^2^ are statistically about twice as large
as those based on <i>F</i>, and <i>R</i>- factors based on ALL data will be
even larger.
;
_reflns_number_total     5133
_reflns_number_gt     3104
_reflns_threshold_expression     I>2\s(I)
_refine_ls_structure_factor_coef     Fsqd
_refine_ls_matrix_type     full
_refine_ls_R_factor_all     0.0859
_refine_ls_R_factor_gt     0.0474
_refine_ls_wR_factor_gt     0.0851
_refine_ls_wR_factor_ref     0.0922
_refine_ls_goodness_of_fit_ref     0.996
_refine_ls_restrained_S_all     0.996
_refine_ls_number_reflns     5133
_refine_ls_number_parameters     337
_refine_ls_number_restraints     0
_refine_ls_hydrogen_treatment     constr
_refine_ls_weighting_scheme     calc
_refine_ls_weighting_details
                 'calc w=1/[\s^2^(Fo^2^)+(0.0331P)^2^] where P=(Fo^2^+2Fc^2^)/3'
_atom_sites_solution_hydrogens     geom
_atom_sites_solution_primary     direct
_atom_sites_solution_secondary     difmap
_refine_ls_shift/su_max     0.000
_refine_ls_shift/su_mean     0.000
_refine_diff_density_max     0.288
_refine_diff_density_min     -0.221
_refine_ls_extinction_method     none
_refine_ls_extinction_coef     ?
loop_
    _atom_type_symbol
    _atom_type_description
    _atom_type_scat_dispersion_real
    _atom_type_scat_dispersion_imag
    _atom_type_scat_source
    'C' 'C' 0.0033 0.0016
                         'International Tables Vol C Tables 4.2.6.8 and 6.1.1.4'
    'H' 'H' 0.0000 0.0000
                         'International Tables Vol C Tables 4.2.6.8 and 6.1.1.4'
    'N' 'N' 0.0061 0.0033
                         'International Tables Vol C Tables 4.2.6.8 and 6.1.1.4'
    'O' 'O' 0.0106 0.0060
                         'International Tables Vol C Tables 4.2.6.8 and 6.1.1.4'
    'Co' 'Co' 0.3494 0.9721
                         'International Tables Vol C Tables 4.2.6.8 and 6.1.1.4'
_computing_data_collection     'APEX2 (Bruker, 2004)'
_computing_cell_refinement     'SAINT-Plus (Bruker, 2001)'
_computing_data_reduction     'SAINT-Plus (Bruker, 2001)'
_computing_structure_solution     'SHELXS97 (Sheldrick, 2008)'
_computing_structure_refinement     'SHELXL97 (Sheldrick, 2008)'
_computing_molecular_graphics     'SHELXTL (Sheldrick, 2008)'
_computing_publication_material     'SHELXTL (Sheldrick, 2008)'
loop_
    _atom_site_type_symbol
    _atom_site_label
    _atom_site_fract_x
    _atom_site_fract_y
    _atom_site_fract_z
    _atom_site_U_iso_or_equiv
    _atom_site_adp_type
    _atom_site_calc_flag
    _atom_site_refinement_flags
    _atom_site_occupancy
    _atom_site_disorder_assembly
    _atom_site_disorder_group
    Co Co1 0.226327(19) 0.48151(2) 0.006993(12) 0.05600(15) Uani d . 1 . .
    C C1 0.12898(15) 0.41326(14) 0.06122(9) 0.0523(7) Uani d . 1 . .
    C C2 0.06948(15) 0.37334(14) 0.06292(10) 0.0618(8) Uani d . 1 . .
    H H2 0.0562 0.3490 0.0376 0.074 Uiso calc R 1 . .
    C C3 0.03038(16) 0.36939(16) 0.10098(12) 0.0729(9) Uani d . 1 . .
    H H3 -0.0090 0.3429 0.1010 0.087 Uiso calc R 1 . .
    C C4 0.04897(19) 0.40445(17) 0.13924(11) 0.0760(10) Uani d . 1 . .
    H H4 0.0220 0.4019 0.1648 0.091 Uiso calc R 1 . .
    C C5 0.10674(18) 0.44248(16) 0.13916(9) 0.0674(8) Uani d . 1 . .
    H H5 0.1200 0.4648 0.1652 0.081 Uiso calc R 1 . .
    C C6 0.14739(15) 0.44903(14) 0.10029(9) 0.0547(7) Uani d . 1 . .
    C C7 0.20795(17) 0.48916(16) 0.10226(10) 0.0664(9) Uani d . 1 . .
    H H7 0.2225 0.5026 0.1305 0.080 Uiso calc R 1 . .
    C C8 0.3095(2) 0.5453(3) 0.07921(14) 0.1220(15) Uani d . 1 . .
    H H8A 0.3371 0.5142 0.0968 0.146 Uiso calc R 1 . .
    H H8B 0.3331 0.5516 0.0510 0.146 Uiso calc R 1 . .
    C C9 0.3108(3) 0.6025(3) 0.0992(2) 0.1486(18) Uani d . 1 . .
    H H9A 0.2888 0.5968 0.1281 0.235 Uiso calc R 1 . .
    H H9B 0.2832 0.6343 0.0821 0.235 Uiso calc R 1 . .
    C C10 0.3811(2) 0.6360(2) 0.10728(15) 0.1317(16) Uani d . 1 . .
    H H10A 0.4146 0.6011 0.1124 0.198 Uiso calc R 1 . .
    H H10B 0.3786 0.6653 0.1330 0.198 Uiso calc R 1 . .
    H H10C 0.3937 0.6623 0.0815 0.198 Uiso calc R 1 . .
    C C11 0.34024(18) 0.54969(19) -0.03344(10) 0.0704(9) Uani d . 1 . .
    C C12 0.36719(19) 0.6075(2) -0.05589(12) 0.0967(12) Uani d . 1 . .
    H H12 0.3405 0.6465 -0.0588 0.116 Uiso calc R 1 . .
    C C13 0.4318(2) 0.6068(3) -0.07339(13) 0.1169(15) Uani d . 1 . .
    H H13 0.4482 0.6453 -0.0881 0.140 Uiso calc R 1 . .
    C C14 0.4726(2) 0.5506(3) -0.06963(14) 0.1170(16) Uani d . 1 . .
    H H14 0.5162 0.5507 -0.0819 0.140 Uiso calc R 1 . .
    C C15 0.44864(19) 0.4935(3) -0.04758(13) 0.1026(13) Uani d . 1 . .
    H H15 0.4767 0.4554 -0.0448 0.123 Uiso calc R 1 . .
    C C16 0.38243(17) 0.4920(2) -0.02915(11) 0.0738(9) Uani d . 1 . .
    C C17 0.36155(18) 0.43177(19) -0.00564(10) 0.0754(10) Uani d . 1 . .
    H H17 0.3944 0.3979 -0.0025 0.090 Uiso calc R 1 . .
    C C18 0.29465(17) 0.35230(18) 0.03437(11) 0.0838(10) Uani d . 1 . .
    H H18A 0.2667 0.3585 0.0609 0.101 Uiso calc R 1 . .
    H H18B 0.3391 0.3361 0.0440 0.101 Uiso calc R 1 . .
    C C19 0.2619(2) 0.29876(19) 0.00453(14) 0.1015(12) Uani d . 1 . .
    H H19A 0.2542 0.2580 0.0222 0.122 Uiso calc R 1 . .
    H H19B 0.2176 0.3156 -0.0050 0.122 Uiso calc R 1 . .
    C C20 0.3010(2) 0.2796(2) -0.03554(17) 0.1486(18) Uani d . 1 . .
    H H20A 0.3096 0.3195 -0.0533 0.223 Uiso calc R 1 . .
    H H20B 0.2753 0.2472 -0.0528 0.223 Uiso calc R 1 . .
    H H20C 0.3436 0.2595 -0.0267 0.223 Uiso calc R 1 . .
    C C21 0.15472(16) 0.43302(15) -0.06742(9) 0.0538(7) Uani d . 1 . .
    C C22 0.14576(18) 0.37797(15) -0.09769(10) 0.0669(9) Uani d . 1 . .
    H H22 0.1829 0.3508 -0.1053 0.080 Uiso calc R 1 . .
    C C23 0.0827(2) 0.36426(17) -0.11598(10) 0.0717(9) Uani d . 1 . .
    H H23 0.0781 0.3272 -0.1352 0.086 Uiso calc R 1 . .
    C C24 0.02697(18) 0.40319(16) -0.10686(10) 0.0719(9) Uani d . 1 . .
    H H24 -0.0149 0.3937 -0.1202 0.086 Uiso calc R 1 . .
    C C25 0.03369(16) 0.45678(16) -0.07764(10) 0.0674(9) Uani d . 1 . .
    H H25 -0.0041 0.4838 -0.0713 0.081 Uiso calc R 1 . .
    C C26 0.09572(16) 0.47160(14) -0.05731(9) 0.0554(7) Uani d . 1 . .
    C C27 0.09995(15) 0.52896(15) -0.02763(10) 0.0632(8) Uani d . 1 . .
    H H27 0.0636 0.5595 -0.0284 0.076 Uiso calc R 1 . .
    C C28 0.14549(16) 0.60718(16) 0.02585(11) 0.0804(10) Uani d . 1 . .
    H H28A 0.1896 0.6293 0.0232 0.096 Uiso calc R 1 . .
    H H28B 0.1396 0.5952 0.0571 0.096 Uiso calc R 1 . .
    C C29 0.09207(19) 0.65893(16) 0.01440(11) 0.0851(10) Uani d . 1 . .
    H H29A 0.0471 0.6390 0.0182 0.102 Uiso calc R 1 . .
    H H29B 0.0970 0.6726 -0.0167 0.102 Uiso calc R 1 . .
    C C30 0.0990(2) 0.72063(16) 0.04423(12) 0.0996(12) Uani d . 1 . .
    H H30A 0.0863 0.7087 0.0743 0.149 Uiso calc R 1 . .
    H H30B 0.0696 0.7563 0.0335 0.149 Uiso calc R 1 . .
    H H30C 0.1455 0.7362 0.0439 0.149 Uiso calc R 1 . .
    N N1 0.24463(13) 0.50871(13) 0.06881(8) 0.0667(7) Uani d . 1 . .
    N N2 0.30289(13) 0.41897(13) 0.01157(8) 0.0649(7) Uani d . 1 . .
    N N3 0.14848(12) 0.54281(12) -0.00012(8) 0.0595(6) Uani d . 1 . .
    O O1 0.16488(9) 0.41360(9) 0.02443(6) 0.0589(5) Uani d . 1 . .
    O O2 0.27882(10) 0.55441(10) -0.01683(7) 0.0712(6) Uani d . 1 . .
    O O3 0.21526(10) 0.44676(10) -0.05193(6) 0.0622(5) Uani d . 1 . .
loop_
    _atom_site_aniso_label
    _atom_site_aniso_U_11
    _atom_site_aniso_U_22
    _atom_site_aniso_U_33
    _atom_site_aniso_U_12
    _atom_site_aniso_U_13
    _atom_site_aniso_U_23
    Co1 0.0519(3) 0.0672(3) 0.0489(2) 0.0033(2) -0.00188(19) 0.0004(2)
    C1 0.058(2) 0.0494(18) 0.0493(18) 0.0086(15) -0.0039(15) 0.0060(14)
    C2 0.065(2) 0.060(2) 0.060(2) 0.0047(17) -0.0069(17) 0.0039(16)
    C3 0.062(2) 0.076(2) 0.080(2) -0.0011(18) 0.0054(19) 0.020(2)
    C4 0.087(3) 0.082(3) 0.059(2) 0.004(2) 0.012(2) 0.0108(19)
    C5 0.087(3) 0.069(2) 0.0460(19) 0.009(2) -0.0033(18) 0.0024(15)
    C6 0.064(2) 0.0570(19) 0.0434(17) 0.0091(16) -0.0052(15) 0.0019(14)
    C7 0.077(2) 0.076(2) 0.0454(18) 0.0046(19) -0.0104(17) -0.0060(17)
    C8 0.127(4) 0.149(4) 0.089(3) -0.038(3) 0.005(3) -0.034(3)
    C9 0.145(4) 0.137(4) 0.164(5) 0.003(3) 0.043(4) -0.037(3)
    C10 0.123(4) 0.114(3) 0.158(4) -0.065(3) -0.028(3) 0.001(3)
    C11 0.057(2) 0.093(3) 0.061(2) -0.010(2) -0.0089(18) 0.0071(19)
    C12 0.067(3) 0.124(3) 0.099(3) -0.012(2) -0.004(2) 0.030(2)
    C13 0.075(3) 0.169(5) 0.107(3) -0.030(3) -0.002(3) 0.050(3)
    C14 0.065(3) 0.183(5) 0.103(3) -0.014(3) 0.017(2) 0.025(3)
    C15 0.060(3) 0.155(4) 0.093(3) 0.005(3) -0.002(2) -0.005(3)
    C16 0.052(2) 0.108(3) 0.062(2) 0.002(2) -0.0023(17) -0.001(2)
    C17 0.064(2) 0.095(3) 0.067(2) 0.021(2) -0.0136(19) -0.001(2)
    C18 0.079(2) 0.090(3) 0.082(2) 0.021(2) -0.0080(19) 0.019(2)
    C19 0.107(3) 0.075(3) 0.122(3) 0.013(2) -0.001(3) -0.002(2)
    C20 0.145(4) 0.137(4) 0.164(5) 0.003(3) 0.043(4) -0.037(3)
    C21 0.066(2) 0.0570(19) 0.0383(16) 0.0073(17) -0.0011(15) 0.0092(14)
    C22 0.089(3) 0.063(2) 0.0491(18) 0.0159(19) 0.0059(18) 0.0077(16)
    C23 0.103(3) 0.060(2) 0.0524(19) -0.006(2) -0.012(2) -0.0017(15)
    C24 0.086(3) 0.067(2) 0.063(2) -0.006(2) -0.0177(18) 0.0015(18)
    C25 0.069(2) 0.065(2) 0.069(2) 0.0059(17) -0.0114(17) 0.0030(18)
    C26 0.063(2) 0.0517(18) 0.0515(18) 0.0050(16) -0.0064(15) 0.0026(15)
    C27 0.057(2) 0.063(2) 0.069(2) 0.0084(16) -0.0028(17) -0.0052(17)
    C28 0.072(2) 0.080(2) 0.090(2) 0.006(2) -0.0137(19) -0.023(2)
    C29 0.102(3) 0.070(2) 0.084(2) 0.005(2) 0.005(2) -0.0036(19)
    C30 0.125(3) 0.063(2) 0.110(3) 0.003(2) 0.007(2) -0.019(2)
    N1 0.0612(17) 0.0784(19) 0.0604(17) -0.0057(14) -0.0059(14) -0.0099(14)
    N2 0.0602(17) 0.0818(19) 0.0527(15) 0.0094(15) -0.0065(13) 0.0049(14)
    N3 0.0533(15) 0.0673(17) 0.0578(16) 0.0018(13) -0.0015(12) -0.0110(13)
    O1 0.0628(13) 0.0681(13) 0.0459(11) -0.0031(10) 0.0027(10) -0.0061(10)
    O2 0.0530(13) 0.0765(14) 0.0840(15) 0.0001(11) 0.0039(11) 0.0079(12)
    O3 0.0566(13) 0.0831(14) 0.0468(12) 0.0152(11) 0.0020(10) 0.0057(10)
_geom_special_details
;
All e.s.d.'s (except the e.s.d. in the dihedral angle between two l.s. planes)
are estimated using the full covariance matrix. The cell e.s.d.'s are taken
into account individually in the estimation of e.s.d.'s in distances, angles
and torsion angles; correlations between e.s.d.'s in cell parameters are only
used when they are defined by crystal symmetry. An approximate (isotropic)
treatment of cell e.s.d.'s is used for estimating e.s.d.'s involving l.s.
planes.
;
loop_
    _geom_bond_atom_site_label_1
    _geom_bond_atom_site_label_2
    _geom_bond_site_symmetry_2
    _geom_bond_distance
    _geom_bond_publ_flag
    Co1 O1 . 1.8681(19) ?
    Co1 O2 . 1.898(2) ?
    Co1 O3 . 1.8999(19) ?
    Co1 N2 . 1.941(2) ?
    Co1 N3 . 1.952(2) ?
    Co1 N1 . 1.955(2) ?
    C1 O1 . 1.305(3) ?
    C1 C2 . 1.405(4) ?
    C1 C6 . 1.409(4) ?
    C2 C3 . 1.373(4) ?
    C2 H2 . 0.930 ?
    C3 C4 . 1.383(4) ?
    C3 H3 . 0.930 ?
    C4 C5 . 1.355(4) ?
    C4 H4 . 0.930 ?
    C5 C6 . 1.414(4) ?
    C5 H5 . 0.930 ?
    C6 C7 . 1.424(4) ?
    C7 N1 . 1.289(3) ?
    C7 H7 . 0.930 ?
    C8 C9 . 1.271(5) ?
    C8 N1 . 1.492(4) ?
    C8 H8A . 0.970 ?
    C8 H8B . 0.970 ?
    C9 C10 . 1.544(6) ?
    C9 H9A . 0.970 ?
    C9 H9B . 0.970 ?
    C10 H10A . 0.960 ?
    C10 H10B . 0.960 ?
    C10 H10C . 0.960 ?
    C11 O2 . 1.305(3) ?
    C11 C12 . 1.418(4) ?
    C11 C16 . 1.407(4) ?
    C12 C13 . 1.369(5) ?
    C12 H12 . 0.930 ?
    C13 C14 . 1.366(5) ?
    C13 H13 . 0.930 ?
    C14 C15 . 1.380(5) ?
    C14 H14 . 0.930 ?
    C15 C16 . 1.409(4) ?
    C15 H15 . 0.930 ?
    C16 C17 . 1.432(4) ?
    C17 N2 . 1.283(4) ?
    C17 H17 . 0.930 ?
    C18 N2 . 1.482(4) ?
    C18 C19 . 1.519(4) ?
    C18 H18A . 0.970 ?
    C18 H18B . 0.970 ?
    C19 C20 . 1.470(5) ?
    C19 H19A . 0.970 ?
    C19 H19B . 0.970 ?
    C20 H20A . 0.960 ?
    C20 H20B . 0.960 ?
    C20 H20C . 0.960 ?
    C21 O3 . 1.301(3) ?
    C21 C22 . 1.418(4) ?
    C21 C26 . 1.414(4) ?
    C22 C23 . 1.377(4) ?
    C22 H22 . 0.930 ?
    C23 C24 . 1.359(4) ?
    C23 H23 . 0.930 ?
    C24 C25 . 1.372(4) ?
    C24 H24 . 0.930 ?
    C25 C26 . 1.389(4) ?
    C25 H25 . 0.930 ?
    C26 C27 . 1.434(4) ?
    C27 N3 . 1.286(3) ?
    C27 H27 . 0.930 ?
    C28 N3 . 1.482(3) ?
    C28 C29 . 1.497(4) ?
    C28 H28A . 0.970 ?
    C28 H28B . 0.970 ?
    C29 C30 . 1.508(4) ?
    C29 H29A . 0.970 ?
    C29 H29B . 0.970 ?
    C30 H30A . 0.960 ?
    C30 H30B . 0.960 ?
    C30 H30C . 0.960 ?
loop_
    _geom_angle_atom_site_label_1
    _geom_angle_atom_site_label_2
    _geom_angle_atom_site_label_3
    _geom_angle_site_symmetry_1
    _geom_angle_site_symmetry_3
    _geom_angle
    _geom_angle_publ_flag
    O1 Co1 O2 . . 171.62(8) ?
    O1 Co1 O3 . . 85.97(8) ?
    O2 Co1 O3 . . 89.08(9) ?
    O1 Co1 N2 . . 91.64(10) ?
    O2 Co1 N2 . . 94.74(10) ?
    O3 Co1 N2 . . 85.83(9) ?
    O1 Co1 N3 . . 88.00(9) ?
    O2 Co1 N3 . . 85.39(9) ?
    O3 Co1 N3 . . 91.74(9) ?
    N2 Co1 N3 . . 177.56(10) ?
    O1 Co1 N1 . . 92.80(10) ?
    O2 Co1 N1 . . 92.85(10) ?
    O3 Co1 N1 . . 173.60(9) ?
    N2 Co1 N1 . . 87.93(10) ?
    N3 Co1 N1 . . 94.50(10) ?
    O1 C1 C2 . . 118.7(3) ?
    O1 C1 C6 . . 123.9(3) ?
    C2 C1 C6 . . 117.4(3) ?
    C3 C2 C1 . . 121.6(3) ?
    C3 C2 H2 . . 119.2 ?
    C1 C2 H2 . . 119.2 ?
    C4 C3 C2 . . 120.7(3) ?
    C4 C3 H3 . . 119.7 ?
    C2 C3 H3 . . 119.7 ?
    C5 C4 C3 . . 119.5(3) ?
    C5 C4 H4 . . 120.3 ?
    C3 C4 H4 . . 120.3 ?
    C4 C5 C6 . . 121.5(3) ?
    C4 C5 H5 . . 119.3 ?
    C6 C5 H5 . . 119.3 ?
    C5 C6 C1 . . 119.4(3) ?
    C5 C6 C7 . . 119.0(3) ?
    C1 C6 C7 . . 121.5(3) ?
    N1 C7 C6 . . 126.6(3) ?
    N1 C7 H7 . . 116.7 ?
    C6 C7 H7 . . 116.7 ?
    C9 C8 N1 . . 122.6(5) ?
    C9 C8 H8A . . 106.7 ?
    N1 C8 H8A . . 106.7 ?
    C9 C8 H8B . . 106.7 ?
    N1 C8 H8B . . 106.7 ?
    H8A C8 H8B . . 106.6 ?
    C8 C9 C10 . . 117.7(5) ?
    C8 C9 H9A . . 107.9 ?
    C10 C9 H9A . . 107.9 ?
    C8 C9 H9B . . 107.9 ?
    C10 C9 H9B . . 107.9 ?
    H9A C9 H9B . . 107.2 ?
    C9 C10 H10A . . 109.5 ?
    C9 C10 H10B . . 109.5 ?
    H10A C10 H10B . . 109.5 ?
    C9 C10 H10C . . 109.5 ?
    H10A C10 H10C . . 109.5 ?
    H10B C10 H10C . . 109.5 ?
    O2 C11 C12 . . 117.8(3) ?
    O2 C11 C16 . . 124.4(3) ?
    C12 C11 C16 . . 117.8(3) ?
    C13 C12 C11 . . 121.1(4) ?
    C13 C12 H12 . . 119.4 ?
    C11 C12 H12 . . 119.4 ?
    C14 C13 C12 . . 121.1(4) ?
    C14 C13 H13 . . 119.4 ?
    C12 C13 H13 . . 119.4 ?
    C15 C14 C13 . . 119.6(4) ?
    C15 C14 H14 . . 120.2 ?
    C13 C14 H14 . . 120.2 ?
    C14 C15 C16 . . 121.1(4) ?
    C14 C15 H15 . . 119.4 ?
    C16 C15 H15 . . 119.4 ?
    C15 C16 C11 . . 119.2(4) ?
    C15 C16 C17 . . 118.2(4) ?
    C11 C16 C17 . . 122.6(3) ?
    N2 C17 C16 . . 127.8(3) ?
    N2 C17 H17 . . 116.1 ?
    C16 C17 H17 . . 116.1 ?
    N2 C18 C19 . . 112.6(3) ?
    N2 C18 H18A . . 109.1 ?
    C19 C18 H18A . . 109.1 ?
    N2 C18 H18B . . 109.1 ?
    C19 C18 H18B . . 109.1 ?
    H18A C18 H18B . . 107.8 ?
    C20 C19 C18 . . 115.7(3) ?
    C20 C19 H19A . . 108.3 ?
    C18 C19 H19A . . 108.3 ?
    C20 C19 H19B . . 108.4 ?
    C18 C19 H19B . . 108.4 ?
    H19A C19 H19B . . 107.4 ?
    C19 C20 H20A . . 109.5 ?
    C19 C20 H20B . . 109.5 ?
    H20A C20 H20B . . 109.5 ?
    C19 C20 H20C . . 109.5 ?
    H20A C20 H20C . . 109.5 ?
    H20B C20 H20C . . 109.5 ?
    O3 C21 C22 . . 119.8(3) ?
    O3 C21 C26 . . 124.0(3) ?
    C22 C21 C26 . . 116.2(3) ?
    C23 C22 C21 . . 120.8(3) ?
    C23 C22 H22 . . 119.6 ?
    C21 C22 H22 . . 119.6 ?
    C24 C23 C22 . . 122.1(3) ?
    C24 C23 H23 . . 119.0 ?
    C22 C23 H23 . . 118.9 ?
    C25 C24 C23 . . 118.7(3) ?
    C25 C24 H24 . . 120.7 ?
    C23 C24 H24 . . 120.7 ?
    C24 C25 C26 . . 121.5(3) ?
    C24 C25 H25 . . 119.3 ?
    C26 C25 H25 . . 119.3 ?
    C25 C26 C21 . . 120.7(3) ?
    C25 C26 C27 . . 119.0(3) ?
    C21 C26 C27 . . 120.3(3) ?
    N3 C27 C26 . . 127.1(3) ?
    N3 C27 H27 . . 116.4 ?
    C26 C27 H27 . . 116.4 ?
    N3 C28 C29 . . 119.0(3) ?
    N3 C28 H28A . . 107.6 ?
    C29 C28 H28A . . 107.6 ?
    N3 C28 H28B . . 107.6 ?
    C29 C28 H28B . . 107.6 ?
    H28A C28 H28B . . 107.0 ?
    C28 C29 C30 . . 110.2(3) ?
    C28 C29 H29A . . 109.6 ?
    C30 C29 H29A . . 109.6 ?
    C28 C29 H29B . . 109.6 ?
    C30 C29 H29B . . 109.6 ?
    H29A C29 H29B . . 108.1 ?
    C29 C30 H30A . . 109.5 ?
    C29 C30 H30B . . 109.5 ?
    H30A C30 H30B . . 109.5 ?
    C29 C30 H30C . . 109.5 ?
    H30A C30 H30C . . 109.5 ?
    H30B C30 H30C . . 109.5 ?
    C7 N1 C8 . . 117.1(3) ?
    C7 N1 Co1 . . 123.3(2) ?
    C8 N1 Co1 . . 118.9(2) ?
    C17 N2 C18 . . 117.0(3) ?
    C17 N2 Co1 . . 122.7(2) ?
    C18 N2 Co1 . . 120.3(2) ?
    C27 N3 C28 . . 119.0(2) ?
    C27 N3 Co1 . . 121.2(2) ?
    C28 N3 Co1 . . 119.82(19) ?
    C1 O1 Co1 . . 125.85(17) ?
    C11 O2 Co1 . . 126.1(2) ?
    C21 O3 Co1 . . 120.51(17) ?
data_global
_journal_date_recd_electronic     2008-04-22
_journal_date_accepted     2008-05-11
_journal_name_full     'Acta Crystallographica, Section E'
_journal_year     2008
_journal_volume     64
_journal_issue      6
_journal_page_first     m823
_journal_page_last     m823
_journal_paper_category     QM
_journal_coeditor_code     CF2198
_publ_contact_author_name     'Professor Yuan-Fang Ma'
_publ_contact_author_address
;
The Institute of Immunology,
Key Laboratory of Natural Drugs and Immunological
Engineering of Henan Province,
College of Medicine,
Henan University,
Kaifeng 475003,
People's Republic of China
;
_publ_contact_author_email     mayf_hd@126.com
_publ_contact_author_fax     '086 378-3885036'
_publ_contact_author_phone     '086 378-3885036'
_publ_section_title
;
Tris[2-(propyliminomethyl)phenolato-\k^2^<i>N</i>,<i>O</i>]cobalt(III)
;
loop_
    _publ_author_name
    _publ_author_address
    'Sheng Li'
;
   The Institute of Immunology,
   Key Laboratory of Natural Drugs and Immunological
   Engineering of Henan Province,
   College of Medicine,
   Henan University,
   Kaifeng 475003,
   People's Republic of China
;
    'Shou-Bin Wang'
;
   College of Chemistry and Chemical Engineering,
   Henan University,
   Kaifeng 475003,
   People's Republic of China
;
    'Kun Tang'
;
   College of Medicine,
   Henan University,
   Kaifeng 475003,
   People's Republic of China
;
    'Yuan-Fang Ma'
;
   The Institute of Immunology,
   Key Laboratory of Natural Drugs and Immunological
   Engineering of Henan Province,
   College of Medicine,
   Henan University,
   Kaifeng 475003,
   People's Republic of China
;
