# Supplementary material for: Tris[2-(propyl­imino­meth­yl)phenolato-κ2 N,O]cobalt(III)
Source: Acta Crystallogr Sect E Struct Rep Online. 2008 May 17;64(Pt 6):m823. doi: 10.1107/S1600536808014074 (PMC2961544; doi:10.1107/S1600536808014074)
Supplement: Supplementary file 2 [file e-64-0m823-Isup2.hkl]

# 
# h,k,l, Fc-squared, Fo-squared, sigma(Fo-squared) and status flag 
# 
data_I
_shelx_title ' z in I4(1)/a' 
_shelx_refln_list_code          4 
_shelx_F_calc_maximum     1215.55 
_exptl_crystal_F_000      4608.00 
_reflns_d_resolution_high  0.8315 
 
loop_ 
 _symmetry_equiv_pos_as_xyz 
 'x, y, z' 
 '-x+1/2, -y, z+1/2' 
 '-y+3/4, x+1/4, z+1/4' 
 'y+3/4, -x+3/4, z+3/4' 
 'x+1/2, y+1/2, z+1/2' 
 '-x+1, -y+1/2, z+1' 
 '-y+5/4, x+3/4, z+3/4' 
 'y+5/4, -x+5/4, z+5/4' 
 '-x, -y, -z' 
 'x-1/2, y, -z-1/2' 
 'y-3/4, -x-1/4, -z-1/4' 
 '-y-3/4, x-3/4, -z-3/4' 
 '-x+1/2, -y+1/2, -z+1/2' 
 'x, y+1/2, -z' 
 'y-1/4, -x+1/4, -z+1/4' 
 '-y-1/4, x-1/4, -z-1/4' 
 
_cell_length_a    19.5885 
_cell_length_b    19.5885 
_cell_length_c    29.8770 
_cell_angle_alpha  90.000 
_cell_angle_beta   90.000 
_cell_angle_gamma  90.000 
 
_shelx_F_squared_multiplier     1.000 
 
loop_ 
 _refln_index_h 
 _refln_index_k 
 _refln_index_l 
 _refln_F_squared_calc 
 _refln_F_squared_meas 
 _refln_F_squared_sigma 
 _refln_observed_status 
   0   2   0  1477554.25  1474974.25  40088.59 o 
   2   2   0   231164.78   226206.22   5590.02 o 
  -2   4   0   564432.56   615225.94  12030.76 o 
   2   4   0      259.90       90.82    100.71 o 
   4   4   0   218145.72   230361.41   5024.95 o 
  -4   6   0   123525.23   126989.69   2832.88 o 
  -2   6   0     4608.26     4271.62    142.81 o 
   2   6   0    62234.90    64059.55   1074.33 o 
   4   6   0   108228.56   104453.27   2643.54 o 
   6   6   0   205000.67   218351.39   3931.36 o 
  -6   8   0    38251.26    40718.17    627.44 o 
  -4   8   0    38438.88    41063.97   1227.77 o 
  -2   8   0    25565.40    24183.35    620.77 o 
   2   8   0      343.33      315.42    110.51 o 
   4   8   0    23329.54    25088.82    578.13 o 
   6   8   0    26746.84    28974.32    738.74 o 
   8   8   0      684.35      722.22    135.73 o 
  -8  10   0      613.67      881.23    149.15 o 
  -6  10   0        4.07       85.30     91.28 o 
  -4  10   0     2093.98     1801.61    191.32 o 
  -2  10   0     4101.38     4126.82    235.25 o 
   0  10   0     1978.76     2544.00    218.63 o 
   2  10   0    13358.20    11735.37    443.97 o 
   4  10   0    14983.20    15949.19    560.58 o 
   6  10   0       25.01       17.28     78.08 o 
   8  10   0      465.96      303.03    111.54 o 
  10  10   0     3048.35     2647.11    280.75 o 
 -10  12   0       36.92       44.67    129.51 o 
  -8  12   0       82.75      179.18    119.80 o 
  -4  12   0       20.48       66.98     91.45 o 
  -2  12   0     3907.13     4627.95    276.17 o 
   2  12   0       15.99       61.14     79.69 o 
   4  12   0      599.30      638.15    139.11 o 
   6  12   0      622.58      548.54    132.40 o 
   8  12   0      188.28      160.04    130.29 o 
  10  12   0      131.61      250.26    141.29 o 
  12  12   0       66.71      216.86    172.18 o 
 -12  14   0      681.89      524.91    243.29 o 
 -10  14   0      132.18      156.12    177.38 o 
  -8  14   0      887.71      625.37    215.14 o 
  -6  14   0      108.31       46.67    108.66 o 
  -4  14   0      445.66      499.41    149.31 o 
  -2  14   0     6295.16     6343.29    315.29 o 
   0  14   0     3101.63     3568.85    327.10 o 
   2  14   0     1962.50     1700.54    247.32 o 
   4  14   0     2068.78     1954.59    211.31 o 
   6  14   0     2250.42     1733.33    293.19 o 
   8  14   0     1026.05      750.19    235.18 o 
  10  14   0       22.54       25.11    151.59 o 
  12  14   0      150.52       40.51    203.77 o 
  14  14   0        2.20      169.88    248.51 o 
 -14  16   0        5.33      153.16    273.86 o 
 -12  16   0     1325.21     1426.92    393.27 o 
 -10  16   0     3842.63     4660.06    490.66 o 
  -8  16   0      812.78      476.63    223.32 o 
  -6  16   0     1999.68     2403.63    355.80 o 
  -4  16   0     4030.73     4060.29    418.71 o 
  -2  16   0     5295.01     5303.54    410.11 o 
   0  16   0    12908.91    13363.44    533.29 o 
   2  16   0     4374.23     4868.73    463.69 o 
   4  16   0      449.02      726.67    229.81 o 
   6  16   0       30.60      165.63    183.76 o 
   8  16   0       82.45       95.06    186.01 o 
  10  16   0      954.49     1287.39    358.31 o 
  12  16   0       76.13       56.77    233.27 o 
  14  16   0       53.54      128.93    259.57 o 
  16  16   0      190.32      232.52    306.54 o 
 -14  18   0        1.88       67.95    327.26 o 
 -12  18   0        5.49       91.18    288.86 o 
 -10  18   0        5.53      106.00    259.83 o 
  -8  18   0      629.18      621.22    284.95 o 
  -6  18   0      193.51      349.51    250.94 o 
  -4  18   0     1374.77     1520.97    315.20 o 
  -2  18   0     1968.35     2249.68    354.99 o 
   0  18   0     1263.70     1268.51    346.94 o 
   2  18   0     2871.66     2655.81    394.98 o 
   4  18   0     7709.60     8201.23    593.03 o 
   6  18   0     4878.61     4847.97    505.50 o 
   8  18   0     1376.18     1601.03    335.83 o 
  10  18   0        3.48        4.38    216.25 o 
  12  18   0      235.09      322.17    312.61 o 
  14  18   0        0.07      100.69    300.58 o 
 -12  20   0        3.08       38.81    320.96 o 
 -10  20   0        0.27      187.89    267.10 o 
  -8  20   0       21.04       70.56    233.22 o 
  -6  20   0       28.81      249.49    256.13 o 
  -4  20   0      999.30      301.94    361.33 o 
  -2  20   0      400.69      876.52    325.39 o 
   0  20   0      717.00      955.60    329.67 o 
   2  20   0      833.36      891.46    350.56 o 
   4  20   0     2497.60     2891.28    512.36 o 
   6  20   0     3345.55     3703.16    497.52 o 
   8  20   0      699.58      465.35    301.80 o 
  10  20   0        2.51       37.46    263.06 o 
  12  20   0      129.91      126.16    295.86 o 
  -8  22   0        4.72       22.54    358.55 o 
  -6  22   0      101.32       62.41    347.90 o 
  -4  22   0       10.29      256.73    378.24 o 
  -2  22   0      105.44      606.83    410.40 o 
   0  22   0      242.86      560.13    328.67 o 
   2  22   0     3644.56     4047.90    610.95 o 
   4  22   0     3511.54     3225.87    582.27 o 
   6  22   0     2295.43     2648.56    513.33 o 
   8  22   0      666.88      616.69    459.57 o 
   0   1   1    63919.99    71333.20   1107.34 o 
  -2   3   1    19513.98    21772.58    310.43 o 
  -3   4   1    73470.75    75328.67    984.28 o 
  -1   4   1    32439.26    34994.72    509.06 o 
   1   4   1    12952.77    14613.62    173.28 o 
   3   4   1      981.20      942.75     38.20 o 
  -4   5   1     7205.46     7715.99    168.78 o 
  -2   5   1    53162.15    54978.31    830.24 o 
   0   5   1     4193.40     3823.69    130.26 o 
   2   5   1     7018.34     7366.34    160.36 o 
   4   5   1     7057.26     6637.90    132.12 o 
  -5   6   1     8554.96     9031.21    198.07 o 
  -3   6   1     6597.11     6037.30    145.81 o 
  -1   6   1    21949.06    21290.90    240.23 o 
   1   6   1    11117.75    10209.19    182.68 o 
   3   6   1    40699.52    41695.31    634.10 o 
  -6   7   1    31123.03    32053.08    477.61 o 
  -4   7   1    28119.99    30072.74    644.64 o 
  -2   7   1    12677.80    12412.40    229.02 o 
   0   7   1     2891.62     2852.73    119.88 o 
   2   7   1    26167.87    25806.07    286.05 o 
   6   7   1    23033.65    25045.27    351.81 o 
  -5   8   1     2932.25     3181.50    141.50 o 
  -3   8   1     1239.92     1073.59     89.08 o 
  -1   8   1     1610.84     1811.70    109.03 o 
   1   8   1     4238.03     4318.61    134.08 o 
   3   8   1     2065.21     1884.75    113.26 o 
   5   8   1    47877.11    52103.16    875.73 o 
   7   8   1    35005.01    36176.67    618.59 o 
  -8   9   1      685.77      734.02    101.27 o 
  -6   9   1     8124.35     8369.35    236.68 o 
  -4   9   1    57376.24    61682.40    932.29 o 
  -2   9   1    25702.30    26456.77    364.47 o 
   0   9   1     4705.61     4201.02    137.24 o 
   2   9   1    21912.93    22426.32    316.05 o 
   4   9   1    41958.21    40554.56    879.18 o 
   6   9   1    15662.50    15785.99    283.10 o 
   8   9   1     5464.08     5387.05    188.90 o 
  -9  10   1     1410.86     1293.88    128.95 o 
  -7  10   1     1101.78     1479.57    131.19 o 
  -5  10   1     2952.25     2918.65    153.42 o 
  -3  10   1      365.97      219.45     71.39 o 
  -1  10   1      161.05       79.17     49.37 o 
   1  10   1      162.86       59.93     51.46 o 
   3  10   1     9808.09     9637.80    221.41 o 
   5  10   1    47205.12    48696.34    764.81 o 
   7  10   1      799.59      890.46    102.59 o 
   9  10   1      161.52      218.94     74.75 o 
 -10  11   1      369.17      426.78    111.92 o 
  -8  11   1       16.60       70.02     70.43 o 
  -6  11   1       28.93      113.87     68.52 o 
  -4  11   1     1295.91     1194.83    117.38 o 
  -2  11   1     7531.25     6599.56    191.77 o 
   0  11   1     5885.83     5320.59    183.81 o 
   2  11   1    24216.37    23568.36    364.96 o 
   4  11   1    12916.16    11716.38    260.73 o 
   6  11   1     3969.11     4184.36    181.48 o 
   8  11   1     5755.48     5618.09    230.96 o 
  10  11   1     2798.65     2347.98    196.39 o 
 -11  12   1      439.90      266.17    124.66 o 
  -9  12   1      217.45       74.22     82.33 o 
  -7  12   1      669.20      800.49    106.81 o 
  -5  12   1     2717.85     2643.49    168.56 o 
  -3  12   1     2901.46     2634.26    156.44 o 
  -1  12   1     5020.39     4494.66    185.13 o 
   1  12   1       85.47      186.08     72.06 o 
   3  12   1     3111.09     3377.72    171.10 o 
   5  12   1    16264.12    15241.49    425.98 o 
   7  12   1     2160.59     2009.60    165.45 o 
   9  12   1      241.92      304.45    105.07 o 
  11  12   1      464.16      458.47    122.12 o 
 -12  13   1       50.37      101.44    129.97 o 
 -10  13   1        1.27       50.54    106.23 o 
  -8  13   1        2.87       49.39     88.50 o 
  -6  13   1      129.60      235.58     84.46 o 
  -4  13   1     1653.24     1660.89    145.68 o 
  -2  13   1     9153.98     8611.26    251.09 o 
   0  13   1    21626.40    22581.96    368.77 o 
   2  13   1    20619.07    20334.65    362.62 o 
   4  13   1     5016.39     5038.73    200.06 o 
   6  13   1    11215.44    10712.36    291.85 o 
   8  13   1     9195.92     8315.22    329.41 o 
  10  13   1     1860.71     1824.37    203.01 o 
  12  13   1       22.89      128.47    137.13 o 
 -13  14   1      352.99      284.74    178.44 o 
 -11  14   1      277.51      489.81    162.87 o 
  -9  14   1      814.93      682.34    161.49 o 
  -7  14   1       21.34      128.06     91.97 o 
  -5  14   1      524.14      521.07    104.88 o 
  -3  14   1     7888.35     7697.15    251.25 o 
  -1  14   1     9861.10     9683.06    264.77 o 
   1  14   1     4119.13     4018.32    218.68 o 
   3  14   1     4053.18     4051.04    214.74 o 
   5  14   1       28.71       88.35     96.79 o 
   7  14   1        1.79       58.20     97.77 o 
   9  14   1        0.59       48.62    111.04 o 
  11  14   1      731.21      807.32    194.55 o 
  13  14   1      373.20      409.65    184.21 o 
 -14  15   1      455.43      493.62    211.33 o 
 -12  15   1        1.31       63.12    142.54 o 
 -10  15   1      148.46       98.08    128.01 o 
  -8  15   1       20.27       43.86    116.22 o 
  -6  15   1        1.34       58.71     87.38 o 
  -4  15   1     1281.77     1318.05    144.29 o 
  -2  15   1     4468.67     4842.93    245.68 o 
   0  15   1    10620.40    10516.74    313.16 o 
   2  15   1     8075.06     7560.73    321.12 o 
   4  15   1     3444.44     3712.73    285.37 o 
   6  15   1     1908.15     1750.16    219.83 o 
   8  15   1     2427.08     2552.21    254.07 o 
  10  15   1     1790.47     1639.27    237.85 o 
  12  15   1      100.82      131.09    167.99 o 
  14  15   1      155.14      177.05    173.67 o 
 -15  16   1        2.28      111.91    190.18 o 
 -13  16   1      507.24      229.19    182.54 o 
 -11  16   1       14.70      208.20    142.86 o 
  -9  16   1     1327.24     1175.37    210.15 o 
  -7  16   1      721.05      610.56    163.17 o 
  -5  16   1       26.35       81.82    100.27 o 
  -3  16   1     1365.50     1655.31    193.15 o 
  -1  16   1    10719.85    10086.79    340.12 o 
   1  16   1     3816.99     4068.23    274.81 o 
   3  16   1     1218.74     1167.99    189.29 o 
   5  16   1      807.35      724.77    162.79 o 
   7  16   1        0.41      106.83    115.11 o 
   9  16   1      714.47      607.76    164.99 o 
  11  16   1       11.49        0.00    144.98 o 
  13  16   1      316.62      599.83    214.62 o 
  15  16   1     1528.57     1476.61    297.33 o 
 -16  17   1      294.75      314.06    245.00 o 
 -14  17   1      307.13      259.03    210.43 o 
 -12  17   1      209.16      405.55    199.65 o 
 -10  17   1      429.92      398.04    170.89 o 
  -8  17   1      798.99      716.35    215.79 o 
  -6  17   1       74.09       90.91    137.70 o 
  -4  17   1      177.10      326.79    138.51 o 
  -2  17   1       94.88      212.51    113.28 o 
   0  17   1      110.83      195.80    123.37 o 
   2  17   1      325.74      386.10    147.09 o 
   4  17   1     1750.18     2087.70    246.81 o 
   6  17   1      553.45      628.55    166.82 o 
   8  17   1     1107.13     1273.47    215.78 o 
  10  17   1     1127.99     1370.67    268.05 o 
  12  17   1     1771.01     1832.82    305.46 o 
  14  17   1     1137.74     1114.40    284.20 o 
  16  17   1        5.95      141.94    216.55 o 
 -15  18   1       12.62      212.03    255.65 o 
 -13  18   1        0.40       56.58    215.52 o 
 -11  18   1      229.10      382.97    229.64 o 
  -9  18   1      112.06      128.74    167.40 o 
  -7  18   1      624.41      748.24    211.06 o 
  -5  18   1       44.22      115.61    135.71 o 
  -3  18   1      284.80      413.08    144.49 o 
  -1  18   1     2679.43     3173.62    319.63 o 
   1  18   1      498.07      622.08    184.90 o 
   3  18   1        2.34       83.45    127.78 o 
   5  18   1       10.87       79.85    130.21 o 
   7  18   1        6.77       42.55    130.36 o 
   9  18   1      102.61      228.77    158.60 o 
  11  18   1        9.17       89.36    181.64 o 
  13  18   1      492.15      789.54    234.72 o 
  15  18   1      662.51      807.47    276.21 o 
 -12  19   1      616.11      490.46    264.57 o 
 -10  19   1      564.34      755.57    233.50 o 
  -8  19   1      108.26      263.97    174.72 o 
  -6  19   1      241.64      275.16    188.98 o 
  -4  19   1       21.95       72.60    137.66 o 
  -2  19   1      185.52      422.10    189.41 o 
   0  19   1        1.63       86.87    161.68 o 
   2  19   1      124.57      237.31    155.51 o 
   4  19   1      247.56      353.90    173.06 o 
   6  19   1      914.28     1055.74    205.76 o 
   8  19   1     2340.09     2562.37    319.63 o 
  10  19   1      847.60     1090.73    261.05 o 
  12  19   1     1233.55     1382.01    295.96 o 
 -11  20   1       77.94      251.64    216.48 o 
  -9  20   1      564.91      720.28    241.65 o 
  -7  20   1      780.95      812.64    237.89 o 
  -5  20   1       15.49      259.96    212.81 o 
  -3  20   1     1418.05     1577.29    317.88 o 
  -1  20   1      578.32      555.95    210.76 o 
   1  20   1        2.41       62.78    169.90 o 
   3  20   1      114.75      267.73    178.73 o 
   5  20   1       14.52       67.10    152.90 o 
   7  20   1       40.50      159.56    161.17 o 
   9  20   1      119.88      230.68    202.47 o 
  11  20   1      106.30      256.99    216.14 o 
 -10  21   1      953.97     1381.51    294.84 o 
  -8  21   1      209.20      278.94    202.40 o 
  -6  21   1        7.70       36.69    195.09 o 
  -4  21   1       50.69      205.62    229.78 o 
  -2  21   1        0.20       37.36    161.17 o 
   0  21   1      103.83      116.55    179.06 o 
   2  21   1      290.78      240.04    191.69 o 
   4  21   1      568.18     1033.82    250.71 o 
   6  21   1      791.09      874.39    251.67 o 
   8  21   1      540.64      641.52    277.95 o 
  10  21   1      206.32       82.63    193.53 o 
  -7  22   1      462.43      702.70    323.16 o 
  -5  22   1      145.79      263.22    266.87 o 
  -3  22   1      179.79      325.75    267.20 o 
  -1  22   1        0.99       84.59    186.95 o 
   1  22   1       98.02      190.78    208.08 o 
   3  22   1        1.52       89.40    181.98 o 
   5  22   1        2.73      224.39    207.37 o 
   7  22   1        8.01       67.99    228.92 o 
  -4  23   1      179.57      435.49    304.32 o 
  -2  23   1        1.81       69.91    233.71 o 
   0  23   1        0.96       75.98    189.57 o 
   2  23   1        7.58      138.21    210.75 o 
   4  23   1        0.37      109.80    188.69 o 
   0   2   2    22890.96    24641.55    220.74 o 
   1   3   2    10458.71     9726.33    123.17 o 
   3   3   2    10999.86    12134.61    232.26 o 
  -2   4   2    73263.27    74714.28    818.01 o 
   0   4   2    31301.35    34739.04    404.05 o 
   2   4   2     5558.73     6439.28    105.64 o 
   4   4   2    67533.61    74938.31   1008.22 o 
  -1   5   2     3731.50     3295.85     98.51 o 
   1   5   2     3152.34     3506.06     88.16 o 
   3   5   2     6365.58     6772.79    136.98 o 
   5   5   2     9581.47     9796.39    177.12 o 
  -4   6   2    81344.81    79878.18   1376.44 o 
   0   6   2     2757.19     2878.06     89.14 o 
   4   6   2    88733.16    90346.38   1558.45 o 
   6   6   2    93156.93    94142.29   1479.02 o 
  -5   7   2        1.33       77.55     51.86 o 
  -3   7   2    21245.35    22913.06    410.86 o 
  -1   7   2        8.31       46.40     38.36 o 
   1   7   2      200.05      307.82     54.30 o 
   3   7   2      307.90      313.06     49.86 o 
  -6   8   2    70535.60    73630.33   1047.79 o 
  -2   8   2    11012.42    11557.50    240.78 o 
   0   8   2     1403.86     1539.45    101.35 o 
   2   8   2     5817.48     5874.07    145.73 o 
   4   8   2    48866.01    47761.34    798.70 o 
   6   8   2    23712.59    22805.88    519.85 o 
   8   8   2    38615.91    36435.95    603.65 o 
  -7   9   2     1644.84     2139.54    140.09 o 
  -5   9   2     3057.41     3155.30    151.80 o 
  -3   9   2     2946.94     3186.55    142.03 o 
  -1   9   2     2872.80     3156.76    135.88 o 
   1   9   2     3582.86     3848.82    137.18 o 
   3   9   2     5241.95     5334.96    160.06 o 
   7   9   2     1786.11     2148.02    134.65 o 
   9   9   2      403.95      400.41     84.23 o 
  -8  10   2    38816.72    38141.64    513.86 o 
  -6  10   2    50796.96    49757.30    805.28 o 
  -4  10   2    11145.07    11594.30    249.03 o 
  -2  10   2      455.49      352.47     64.69 o 
   0  10   2     1423.71     1688.67    110.27 o 
   2  10   2     2726.23     2776.06    141.52 o 
   4  10   2     4541.01     4867.38    168.64 o 
   6  10   2    12410.40    11520.88    250.64 o 
   8  10   2    16441.25    14606.24    295.14 o 
  10  10   2    12293.71    11817.00    313.13 o 
  -9  11   2      178.53      181.66     83.58 o 
  -7  11   2     3218.74     3645.78    186.46 o 
  -5  11   2      304.52      358.33     78.12 o 
  -3  11   2      282.20      160.59     65.32 o 
  -1  11   2     1210.30     1159.15    106.90 o 
   1  11   2     2375.68     2703.91    146.42 o 
   3  11   2       94.08      155.50     61.13 o 
   5  11   2      997.65     1109.81    107.11 o 
   7  11   2      819.79      954.76    123.68 o 
   9  11   2       61.21      174.34     82.77 o 
  11  11   2        6.26       69.96    103.83 o 
 -10  12   2     5942.64     6120.09    308.09 o 
  -8  12   2    14624.05    13867.81    363.54 o 
  -6  12   2     8654.46     8329.11    247.60 o 
  -4  12   2     8873.31     9030.15    240.83 o 
  -2  12   2    19572.87    20341.87    351.45 o 
   2  12   2      231.49      251.67     68.62 o 
   4  12   2     4591.11     4697.76    188.37 o 
   6  12   2     8825.16     8724.81    262.16 o 
   8  12   2    11576.95    10613.05    294.78 o 
  10  12   2     8984.76     8999.49    314.15 o 
  12  12   2     2720.30     3218.75    283.58 o 
 -11  13   2       15.55       89.84    106.58 o 
  -9  13   2       50.14      105.33     92.91 o 
  -7  13   2     2707.86     3157.95    200.50 o 
  -5  13   2     1506.09     1585.72    142.25 o 
  -3  13   2        6.53      151.01     75.78 o 
  -1  13   2       27.09       82.15     69.26 o 
   1  13   2     3789.00     3837.96    183.53 o 
   3  13   2       40.96      113.74     71.42 o 
   5  13   2      507.23      449.86    111.26 o 
   7  13   2      249.34      381.85    123.52 o 
   9  13   2       97.54       81.35     99.10 o 
  11  13   2       10.81       34.74    111.10 o 
  13  13   2      212.14      142.37    141.81 o 
 -12  14   2     1743.63     2434.54    285.90 o 
 -10  14   2     2321.32     2866.43    272.20 o 
  -8  14   2     2080.97     2320.21    199.27 o 
  -6  14   2     3636.68     3948.99    228.86 o 
  -4  14   2    13480.18    12909.23    334.09 o 
  -2  14   2     9407.54     8503.20    250.45 o 
   0  14   2     7055.37     6638.52    255.59 o 
   2  14   2     1274.72     1138.04    132.29 o 
   4  14   2     9058.89     8719.94    298.90 o 
   6  14   2     5266.15     5307.11    289.56 o 
   8  14   2     4657.93     4787.40    302.56 o 
  10  14   2     6064.88     5906.08    362.64 o 
  12  14   2     4525.59     5062.84    380.37 o 
  14  14   2     2003.18     2743.20    360.96 o 
 -13  15   2      187.52      327.36    174.27 o 
 -11  15   2      188.87      166.03    134.54 o 
  -9  15   2       59.89      133.31    124.97 o 
  -7  15   2        2.22       29.08     91.28 o 
  -5  15   2     1906.63     2006.18    184.78 o 
  -3  15   2       85.98       97.90     94.46 o 
  -1  15   2      571.96      631.15    124.62 o 
   1  15   2      760.89      711.94    123.04 o 
   3  15   2       31.70       55.87     87.85 o 
   5  15   2     2286.99     2180.94    236.61 o 
   7  15   2     1771.07     1566.98    208.49 o 
   9  15   2      229.20      263.82    136.97 o 
  11  15   2      786.51      959.89    206.47 o 
  13  15   2      102.33      191.31    173.55 o 
  15  15   2       12.90      156.57    182.71 o 
 -14  16   2      574.83     1019.08    255.55 o 
 -12  16   2      527.27      935.62    218.58 o 
 -10  16   2      706.44      995.65    215.64 o 
  -8  16   2      409.36      569.73    175.01 o 
  -6  16   2     1126.58     1201.78    176.04 o 
  -4  16   2     9956.83     9337.66    338.08 o 
  -2  16   2     9720.25     8902.17    325.48 o 
   0  16   2     3135.44     2687.14    217.40 o 
   2  16   2      840.61      727.24    146.50 o 
   4  16   2      148.17      165.84    123.91 o 
   6  16   2      241.90      246.39    140.66 o 
   8  16   2     2425.39     2306.42    251.65 o 
  10  16   2     1258.93     1150.56    222.37 o 
  12  16   2     3252.76     3875.35    411.42 o 
  14  16   2     3614.00     4160.31    427.59 o 
  16  16   2      547.30      623.08    245.68 o 
 -15  17   2       13.66      113.84    206.49 o 
 -13  17   2       41.48      279.99    205.05 o 
 -11  17   2       74.98       97.55    160.15 o 
  -9  17   2      135.92      361.56    172.05 o 
  -7  17   2      327.93      378.21    156.31 o 
  -5  17   2      288.72      233.43    143.61 o 
  -3  17   2      238.05      273.28    128.55 o 
  -1  17   2       46.00       78.68    121.06 o 
   1  17   2     1939.13     1946.15    238.14 o 
   3  17   2     1128.83     1540.90    211.01 o 
   5  17   2       27.68       63.12    120.74 o 
   7  17   2       69.65       69.18    124.30 o 
   9  17   2       88.47      236.46    150.83 o 
  11  17   2       56.97      140.35    172.76 o 
  13  17   2      343.59      351.02    202.19 o 
  15  17   2       39.06       97.61    205.18 o 
 -14  18   2      690.70      863.13    324.63 o 
 -12  18   2     1568.17     1601.10    332.49 o 
 -10  18   2     1907.30     2215.35    327.64 o 
  -8  18   2     1916.96     2409.26    321.17 o 
  -6  18   2     1196.64     1369.83    257.61 o 
  -4  18   2     3013.61     3100.72    309.75 o 
  -2  18   2     4154.18     4169.13    351.27 o 
   0  18   2      459.52      296.34    158.19 o 
   2  18   2       18.87      127.84    142.39 o 
   4  18   2      502.20      474.90    162.98 o 
   6  18   2      142.23       51.47    131.42 o 
   8  18   2      365.04      527.16    187.71 o 
  10  18   2      370.08      615.74    200.34 o 
  12  18   2     1114.76     1132.31    284.09 o 
  14  18   2     1306.52     1755.10    330.43 o 
 -13  19   2       50.72      135.25    230.50 o 
 -11  19   2       52.97      197.26    200.36 o 
  -9  19   2        6.82       34.23    166.70 o 
  -7  19   2      906.17      939.16    243.35 o 
  -5  19   2       40.65       95.99    164.35 o 
  -3  19   2      654.83      503.86    174.74 o 
  -1  19   2       22.30      100.87    160.08 o 
   1  19   2        6.55       50.25    133.77 o 
   3  19   2       35.05       60.40    138.79 o 
   5  19   2      111.06      176.34    155.69 o 
   7  19   2        0.89       62.94    137.57 o 
   9  19   2       90.15      372.85    190.09 o 
  11  19   2      138.84      179.55    204.11 o 
  13  19   2       70.82      364.70    226.30 o 
 -12  20   2      471.76      403.59    284.11 o 
 -10  20   2     1303.80     1392.84    317.95 o 
  -8  20   2     1161.03     1439.66    278.28 o 
  -6  20   2      257.88      343.12    190.19 o 
  -4  20   2      626.32      499.62    206.81 o 
  -2  20   2       29.23       68.24    155.98 o 
   0  20   2       95.52      116.35    165.20 o 
   2  20   2     1412.90     1547.41    295.80 o 
   4  20   2      130.68      450.85    178.07 o 
   6  20   2      115.72      236.93    161.41 o 
   8  20   2       84.15      124.53    175.47 o 
  10  20   2       44.36       94.02    199.20 o 
  12  20   2      363.04      376.48    215.76 o 
  -9  21   2       11.76      133.18    204.82 o 
  -7  21   2      108.89      169.95    218.85 o 
  -5  21   2       53.68      274.92    217.46 o 
  -3  21   2        3.24       93.02    180.24 o 
  -1  21   2        8.40       21.56    166.68 o 
   1  21   2       12.77       82.40    168.93 o 
   3  21   2       76.75      157.32    186.40 o 
   5  21   2      451.92      530.78    218.92 o 
   7  21   2       69.36      137.92    191.74 o 
   9  21   2       54.67       68.97    222.16 o 
  -8  22   2      152.26      232.93    245.79 o 
  -6  22   2        2.79      109.89    239.70 o 
  -4  22   2       15.57       79.11    236.00 o 
  -2  22   2       81.88      111.63    206.94 o 
   0  22   2       63.52       83.13    183.40 o 
   2  22   2      690.51      769.02    236.16 o 
   4  22   2      488.56      608.52    242.41 o 
   6  22   2       22.40      107.89    219.20 o 
   8  22   2       19.74        2.28    249.13 o 
  -3  23   2       16.68      105.03    247.23 o 
  -1  23   2       38.11      124.89    212.48 o 
   1  23   2        3.11       64.49    205.76 o 
   3  23   2       55.08      265.09    215.46 o 
  -1   2   3    19082.70    20234.29    139.05 o 
   1   2   3    21260.76    20115.60    262.61 o 
  -2   3   3   167177.20   178976.98   2002.39 o 
  -1   4   3     1975.78     1906.23     57.96 o 
   1   4   3     6997.08     6665.17    143.30 o 
   3   4   3    28468.28    30893.66    446.29 o 
  -4   5   3    81504.34    82641.62   1255.38 o 
  -2   5   3    16547.40    17910.52    247.27 o 
   0   5   3      116.05      165.64     61.29 o 
   2   5   3    23917.31    25452.92    364.04 o 
   4   5   3     8696.42     7933.19    142.40 o 
  -5   6   3    14737.53    12932.25    232.06 o 
  -3   6   3    19066.14    18437.21    238.49 o 
  -1   6   3      242.97      156.33     40.65 o 
   1   6   3    13337.67    13852.25    200.46 o 
   3   6   3     6056.33     6175.57    160.02 o 
   5   6   3    64591.71    67194.31    834.12 o 
  -6   7   3    81856.23    83078.41   1087.01 o 
  -4   7   3    20511.48    18343.26    315.61 o 
   0   7   3     5418.94     5379.34    147.48 o 
   2   7   3    19972.10    20934.68    360.35 o 
   4   7   3    13553.15    13894.42    226.01 o 
   6   7   3      940.96      964.65     86.39 o 
  -7   8   3       19.88       41.69     52.94 o 
  -5   8   3    29962.59    31467.67    490.91 o 
  -1   8   3     3686.66     3819.04    137.56 o 
   1   8   3      717.84      802.96     71.23 o 
   3   8   3    20405.31    21282.57    345.73 o 
   5   8   3    27409.59    27731.17    447.55 o 
   7   8   3     5514.86     5463.02    174.13 o 
  -6   9   3    43508.77    41458.04    606.00 o 
  -4   9   3      182.62      134.48     52.90 o 
  -2   9   3    12930.12    13477.46    249.80 o 
   0   9   3    10879.25     9664.76    208.52 o 
   2   9   3     3894.12     3679.31    143.65 o 
   4   9   3    10045.29    10458.11    212.15 o 
   6   9   3     2043.78     2336.92    151.61 o 
   8   9   3      667.90      966.15    102.39 o 
  -9  10   3      296.24      236.43     87.79 o 
  -7  10   3     2792.39     3069.82    167.86 o 
  -5  10   3    14152.19    13381.36    266.80 o 
  -3  10   3    10316.07    10339.84    234.09 o 
  -1  10   3    18854.38    19198.64    318.28 o 
   3  10   3    32224.13    30167.46    464.39 o 
   5  10   3    30454.22    31069.79    434.12 o 
   7  10   3     7848.45     7446.62    209.85 o 
   9  10   3     2128.60     2134.65    161.06 o 
 -10  11   3      315.49      172.66     98.40 o 
  -8  11   3     3968.29     3372.39    197.65 o 
  -6  11   3     1997.54     1798.75    138.64 o 
  -4  11   3     4397.35     4166.00    182.18 o 
  -2  11   3     9660.88     9656.43    225.98 o 
   0  11   3     4882.03     5119.14    180.26 o 
   2  11   3     2549.43     2557.77    134.97 o 
   6  11   3     3195.60     3641.23    193.80 o 
   8  11   3     3376.01     3347.14    198.57 o 
  10  11   3      146.89      100.01     84.20 o 
 -11  12   3        0.77       81.41    102.48 o 
  -9  12   3      121.44      175.06     94.71 o 
  -7  12   3     5966.67     6163.72    245.87 o 
  -5  12   3     2994.71     3584.06    200.50 o 
  -3  12   3     5431.24     5990.58    213.51 o 
  -1  12   3    22532.09    23311.31    366.38 o 
   1  12   3    23404.38    21682.18    351.97 o 
   3  12   3    13546.61    13945.71    280.41 o 
   5  12   3     3284.03     3474.24    193.72 o 
   7  12   3     3640.38     3878.63    206.04 o 
   9  12   3      380.28      312.23    123.06 o 
  11  12   3      363.54      333.97    133.39 o 
 -12  13   3      579.86      295.37    138.92 o 
 -10  13   3     1642.38     1330.68    181.52 o 
  -8  13   3      574.27      369.21    116.33 o 
  -6  13   3      169.01      159.76     85.64 o 
  -4  13   3     4681.65     4569.60    202.76 o 
  -2  13   3     6271.24     6244.79    221.90 o 
   0  13   3    12336.63    11758.79    292.82 o 
   2  13   3     5545.22     5231.87    228.41 o 
   4  13   3     7658.05     7118.51    267.08 o 
   6  13   3     2867.50     3220.43    214.49 o 
   8  13   3     4603.32     4398.23    281.89 o 
  10  13   3     2179.17     2397.96    243.10 o 
  12  13   3     1988.43     1891.35    235.98 o 
 -13  14   3      895.32      722.79    198.81 o 
 -11  14   3      923.14      880.90    169.98 o 
  -9  14   3       20.96       38.37    104.19 o 
  -7  14   3      178.91      188.89    100.49 o 
  -5  14   3      159.66      232.67     98.40 o 
  -3  14   3     6386.16     6506.90    248.49 o 
  -1  14   3     9102.10     8250.14    271.06 o 
   1  14   3     5676.20     5647.12    237.17 o 
   3  14   3     1319.58     1531.81    166.79 o 
   5  14   3      225.55      176.69    106.65 o 
   7  14   3      116.39      190.66    109.11 o 
   9  14   3        1.69      110.93    108.65 o 
  11  14   3        0.05       35.49    123.39 o 
  13  14   3       10.28       11.74    148.15 o 
 -14  15   3       82.49        6.43    162.04 o 
 -12  15   3        1.12        1.20    129.53 o 
 -10  15   3      318.36      172.94    137.97 o 
  -8  15   3      607.30      595.91    144.51 o 
  -6  15   3     2999.70     2968.40    243.70 o 
  -4  15   3        3.28       61.08     93.71 o 
  -2  15   3     1654.78     1774.42    182.09 o 
   0  15   3     4880.47     4825.09    243.32 o 
   2  15   3     1194.73     1347.74    166.80 o 
   6  15   3     1399.44     1408.96    189.87 o 
   8  15   3     2225.05     2391.51    245.10 o 
  10  15   3     1022.51     1143.62    213.09 o 
  12  15   3     4772.44     4906.41    405.42 o 
  14  15   3      676.86      815.54    235.70 o 
 -15  16   3        4.35       43.36    197.79 o 
 -13  16   3       60.94       94.18    170.69 o 
 -11  16   3      177.39      201.98    169.06 o 
  -9  16   3      734.42      747.23    192.36 o 
  -7  16   3        8.93       85.04    116.40 o 
  -5  16   3       19.16       77.35    105.71 o 
  -3  16   3     6882.66     6693.55    306.99 o 
  -1  16   3    17325.18    16845.73    427.70 o 
   1  16   3     3378.42     3329.30    260.03 o 
   3  16   3       14.93       24.11     98.14 o 
   5  16   3      671.78      705.70    167.57 o 
   7  16   3     1240.82     1074.47    187.16 o 
   9  16   3      300.69      463.16    174.51 o 
  11  16   3       59.79      139.99    156.50 o 
  13  16   3      160.99      271.10    193.97 o 
  15  16   3      371.90      571.13    222.78 o 
 -16  17   3       88.17      172.85    226.98 o 
 -14  17   3      177.79      444.70    233.92 o 
 -12  17   3      412.46      491.06    210.84 o 
 -10  17   3       64.91      135.65    147.98 o 
  -8  17   3      340.40      247.28    148.27 o 
  -6  17   3       16.23       62.75    118.85 o 
  -4  17   3     1269.51     1225.68    181.75 o 
  -2  17   3     1014.66     1223.33    200.08 o 
   0  17   3       88.82      120.60    126.11 o 
   2  17   3      108.13      204.05    129.05 o 
   4  17   3       12.12       75.83    126.56 o 
   6  17   3      192.23       66.92    128.73 o 
   8  17   3     1708.15     1727.31    255.74 o 
  10  17   3     2270.26     2486.25    313.02 o 
  12  17   3     3318.81     3570.89    396.53 o 
  14  17   3      572.52      429.78    225.85 o 
  16  17   3      339.64      396.02    218.83 o 
 -15  18   3        8.31      155.93    220.37 o 
 -13  18   3      124.52       76.42    215.31 o 
 -11  18   3      169.69      319.26    186.47 o 
  -9  18   3      890.98      703.71    207.56 o 
  -7  18   3      189.35      239.17    180.04 o 
  -5  18   3       13.95       47.36    129.36 o 
  -3  18   3      663.05      563.75    164.90 o 
  -1  18   3     3937.70     3578.60    311.93 o 
   1  18   3     2404.33     2570.38    294.16 o 
   3  18   3       10.23       90.29    136.20 o 
   5  18   3        3.96       16.95    118.87 o 
   7  18   3       73.99      244.69    146.38 o 
   9  18   3        0.07      150.63    156.17 o 
  11  18   3       12.66      131.19    174.97 o 
  13  18   3      119.60      256.69    198.03 o 
  15  18   3      313.10      611.36    260.04 o 
 -12  19   3      326.97      324.09    221.09 o 
 -10  19   3      560.97      831.17    258.43 o 
  -8  19   3       13.40      163.94    178.84 o 
  -6  19   3      699.96      546.67    199.81 o 
  -4  19   3      337.83      333.99    183.35 o 
  -2  19   3      461.46      504.22    173.92 o 
   0  19   3      145.44      271.91    155.79 o 
   2  19   3      467.36      652.27    187.05 o 
   4  19   3      242.79      440.16    173.26 o 
   6  19   3     1724.22     1675.74    259.05 o 
   8  19   3     1486.69     1701.12    275.13 o 
  10  19   3     2331.72     2437.88    313.88 o 
  12  19   3     1480.39     1575.65    327.64 o 
 -11  20   3       25.99      255.92    218.71 o 
  -9  20   3      520.47      845.79    246.80 o 
  -7  20   3      792.24     1003.36    249.54 o 
  -5  20   3      255.29      396.75    212.82 o 
  -3  20   3       68.46      176.05    168.16 o 
  -1  20   3       94.32       52.16    162.78 o 
   1  20   3       14.11      141.86    179.47 o 
   3  20   3      143.69      228.19    166.29 o 
   5  20   3       20.62      142.31    169.97 o 
   7  20   3      479.50      658.58    220.71 o 
   9  20   3      152.90      166.28    194.12 o 
  11  20   3        0.66       49.06    187.29 o 
 -10  21   3      371.91      368.83    242.86 o 
  -8  21   3      526.93      789.71    275.33 o 
  -6  21   3      977.75      715.90    276.25 o 
  -4  21   3        1.27       21.13    202.19 o 
  -2  21   3      127.24      262.90    223.91 o 
   0  21   3       35.54      150.70    173.08 o 
   2  21   3        9.60      121.95    182.99 o 
   4  21   3      470.00      795.92    214.08 o 
   6  21   3     1926.56     2043.52    338.42 o 
   8  21   3     1114.32     1639.82    314.67 o 
  10  21   3      621.10      895.29    319.07 o 
  -7  22   3      530.52      881.85    281.78 o 
  -5  22   3      216.51      371.54    274.87 o 
  -3  22   3      233.96      149.42    212.02 o 
  -1  22   3      118.69      109.30    211.87 o 
   1  22   3       41.32      321.30    208.63 o 
   3  22   3       70.03      130.27    201.89 o 
   5  22   3      107.99      150.48    217.32 o 
   7  22   3       99.60      173.56    210.74 o 
  -4  23   3        2.94      161.14    272.21 o 
  -2  23   3       14.41      121.91    216.77 o 
   0  23   3       65.58      212.26    238.53 o 
   2  23   3      262.89      475.26    233.49 o 
   4  23   3       24.61      155.42    210.28 o 
   0   0   4   438912.44   492146.97   4034.20 o 
   2   2   4   122876.76   132098.69   1214.83 o 
  -1   3   4    10132.72     9382.53    149.49 o 
   1   3   4    57630.16    59522.58    468.38 o 
   3   3   4   163235.25   174717.91   1837.74 o 
  -2   4   4    10684.91    11371.24    211.04 o 
   0   4   4   146087.69   157519.14   1033.86 o 
   2   4   4    46895.24    46357.96    324.62 o 
   4   4   4    38202.05    43187.89    529.07 o 
  -3   5   4    46237.04    48640.38    641.86 o 
  -1   5   4    21578.01    22093.57    306.49 o 
   1   5   4     5856.99     4909.36    131.30 o 
   3   5   4    17584.86    17808.74    264.30 o 
   5   5   4    14755.36    14153.07    203.67 o 
  -4   6   4    27001.86    25610.55    363.37 o 
  -2   6   4     1876.20     1807.92     99.27 o 
   0   6   4    32153.41    28991.22    327.60 o 
   4   6   4    82039.08    82659.22   1134.96 o 
   6   6   4    60534.38    58045.04    729.30 o 
  -5   7   4    15136.50    15375.72    282.23 o 
  -3   7   4    18088.51    17694.63    246.85 o 
  -1   7   4     9929.67     9631.72    181.52 o 
   1   7   4    16038.45    15804.40    240.90 o 
   3   7   4     6856.36     6799.64    159.22 o 
   5   7   4    20461.94    21585.31    319.57 o 
   7   7   4     1688.32     1948.69    114.73 o 
  -6   8   4    19575.87    18079.55    281.85 o 
  -2   8   4      102.51       97.78     43.01 o 
   0   8   4      264.10      259.14     59.24 o 
   2   8   4    17431.40    19411.08    249.13 o 
   4   8   4    24080.69    25818.18    541.20 o 
   8   8   4     3283.88     3374.23    161.84 o 
  -7   9   4     3889.01     3497.31    160.59 o 
  -5   9   4     8395.07     8899.36    212.48 o 
  -1   9   4     5474.89     5462.58    156.00 o 
   1   9   4     1338.18     1544.55    101.11 o 
   3   9   4     5840.36     6634.75    184.21 o 
   7   9   4      192.98      255.35     66.91 o 
   9   9   4      552.28      586.95    101.35 o 
  -8  10   4     1104.48      917.81    120.98 o 
  -6  10   4      463.64      626.59     96.32 o 
  -4  10   4      395.98      327.84     66.00 o 
  -2  10   4     1181.57     1122.37    110.71 o 
   0  10   4      550.51      432.75     60.57 o 
   2  10   4     5476.21     5629.60    174.53 o 
   4  10   4        4.71       33.58     51.59 o 
   6  10   4      502.03      713.41    111.74 o 
   8  10   4     1549.32     1817.67    153.25 o 
  10  10   4      330.92      390.82     98.45 o 
  -9  11   4      275.91      358.08    108.14 o 
  -5  11   4     5003.07     5478.68    197.29 o 
  -3  11   4    22248.09    22580.93    349.07 o 
  -1  11   4    11881.26    11838.05    251.64 o 
   1  11   4     6627.02     6613.06    185.95 o 
   3  11   4     1025.83     1083.97    107.74 o 
   5  11   4     1391.69     1316.50    133.72 o 
   7  11   4      960.38      929.94    117.73 o 
   9  11   4      108.18      124.54     83.75 o 
  11  11   4        7.13       72.62     91.78 o 
 -10  12   4       42.88      122.35     96.41 o 
  -8  12   4       61.79      107.00     87.74 o 
  -6  12   4     2838.36     3228.07    196.56 o 
  -4  12   4     4059.62     4218.59    187.59 o 
  -2  12   4      978.65      854.22    111.89 o 
   0  12   4      915.55     1266.67    124.52 o 
   2  12   4      672.01      694.04     98.93 o 
   4  12   4      778.75      936.72    125.78 o 
   6  12   4      288.84      342.78     98.51 o 
   8  12   4       28.32       66.45     90.18 o 
  10  12   4       43.74       74.83    103.81 o 
  12  12   4        8.56       88.48    114.29 o 
 -11  13   4       14.01      117.45    127.06 o 
  -9  13   4     1797.34     2274.78    199.98 o 
  -7  13   4      404.60      491.24    121.64 o 
  -5  13   4     1031.97     1343.88    140.91 o 
  -3  13   4     1818.96     1655.91    147.82 o 
  -1  13   4     3572.73     3330.27    191.36 o 
   1  13   4      404.84      289.71     92.47 o 
   3  13   4     3696.81     3987.18    247.22 o 
   5  13   4      190.21      195.17     90.48 o 
   7  13   4       28.95      117.98     90.08 o 
   9  13   4       25.26       57.69    110.01 o 
  11  13   4      146.06      269.78    138.25 o 
  13  13   4      142.21      293.77    144.85 o 
 -12  14   4      305.55      396.05    154.50 o 
 -10  14   4      607.73      491.88    142.98 o 
  -8  14   4      479.16      644.19    134.42 o 
  -6  14   4     1573.83     1498.76    171.32 o 
  -4  14   4      575.63      442.24    121.16 o 
  -2  14   4     3807.07     4098.83    235.96 o 
   0  14   4     4261.64     4620.63    231.59 o 
   2  14   4     2456.25     2654.99    197.38 o 
   4  14   4     1256.83     1080.31    144.82 o 
   6  14   4      747.31      983.10    144.16 o 
   8  14   4       12.91       81.16    107.93 o 
  10  14   4       27.94       52.02    121.69 o 
  12  14   4      179.31      143.53    138.63 o 
  14  14   4      231.42      498.93    198.81 o 
 -13  15   4        1.25       43.13    152.39 o 
 -11  15   4        1.68       36.72    151.71 o 
  -9  15   4       79.21      129.02    125.66 o 
  -7  15   4        7.67       79.04    100.55 o 
  -5  15   4     3630.88     3640.98    266.40 o 
  -3  15   4      311.36      390.37    120.35 o 
  -1  15   4      801.30      975.85    153.64 o 
   1  15   4       32.72       39.67     90.21 o 
   3  15   4      929.65     1229.18    158.91 o 
   5  15   4      675.28      780.47    139.96 o 
   7  15   4      902.25     1105.47    168.66 o 
   9  15   4      850.68      908.97    185.48 o 
  11  15   4     1185.44     1199.61    223.36 o 
  13  15   4       85.82      125.90    170.59 o 
  15  15   4       58.44       96.82    181.34 o 
 -14  16   4      336.35      411.46    227.88 o 
 -12  16   4      107.25      103.46    161.38 o 
 -10  16   4      437.29      410.40    169.63 o 
  -8  16   4      555.19      869.41    166.81 o 
  -6  16   4     1912.83     2157.84    228.22 o 
  -4  16   4     1343.61     1652.36    290.18 o 
  -2  16   4     6554.27     6537.81    301.95 o 
   0  16   4     8140.69     8535.87    354.12 o 
   2  16   4     1952.83     2043.69    200.88 o 
   4  16   4       29.84       97.72     97.19 o 
   6  16   4      955.28      932.12    175.68 o 
   8  16   4       31.25       56.53    132.01 o 
  10  16   4       62.29       36.49    134.64 o 
  12  16   4      483.00      423.95    175.46 o 
  14  16   4       17.66      243.57    201.09 o 
  16  16   4      544.50      707.28    268.63 o 
 -15  17   4       81.34      169.36    224.63 o 
 -13  17   4      104.57      157.08    186.28 o 
 -11  17   4       22.37      111.98    175.70 o 
  -9  17   4      384.83      405.19    168.66 o 
  -7  17   4       32.55       59.92    119.99 o 
  -5  17   4       60.15      109.06    111.93 o 
  -3  17   4      315.42      404.46    130.34 o 
  -1  17   4      379.53      442.47    154.24 o 
   1  17   4       11.98       59.18    123.79 o 
   3  17   4     1837.29     2085.26    273.05 o 
   5  17   4     1006.45      826.38    173.96 o 
   7  17   4       24.64       58.15    124.46 o 
   9  17   4      698.46      524.45    188.57 o 
  11  17   4      285.53      259.00    177.09 o 
  13  17   4       74.60      241.58    185.60 o 
  15  17   4       17.00      109.97    198.29 o 
 -14  18   4       68.55      241.17    231.78 o 
 -12  18   4       62.84      209.40    180.70 o 
 -10  18   4        0.02       86.27    166.15 o 
  -8  18   4      523.78      769.91    204.77 o 
  -6  18   4      346.75      370.45    168.86 o 
  -4  18   4     2781.62     2969.61    310.68 o 
  -2  18   4     6451.53     5983.48    373.81 o 
   0  18   4     5158.31     5507.10    370.85 o 
   2  18   4     4004.99     4683.52    380.18 o 
   4  18   4     1714.47     1912.32    261.04 o 
   6  18   4     2056.59     2286.30    286.56 o 
   8  18   4      470.15      485.47    184.72 o 
  10  18   4       80.68      185.30    162.38 o 
  12  18   4       14.30       76.38    178.24 o 
  14  18   4        0.11       84.27    203.34 o 
 -13  19   4      218.71      205.81    259.14 o 
 -11  19   4      236.45      430.56    234.99 o 
  -9  19   4        0.68      111.26    173.41 o 
  -7  19   4      466.06      432.70    206.28 o 
  -5  19   4        6.40      130.46    164.81 o 
  -3  19   4      705.14     1064.29    236.25 o 
  -1  19   4      107.08      116.45    135.99 o 
   1  19   4        1.10      124.56    146.79 o 
   3  19   4      268.68      270.81    161.17 o 
   5  19   4      152.73      130.09    154.78 o 
   7  19   4       75.11      260.52    189.34 o 
   9  19   4      248.14      454.45    184.27 o 
  11  19   4       64.23      147.65    197.11 o 
  13  19   4       34.48      199.63    209.59 o 
 -12  20   4        2.43      133.92    225.57 o 
 -10  20   4        7.22      111.06    201.53 o 
  -8  20   4       12.34      237.11    201.30 o 
  -6  20   4       20.92      247.50    203.84 o 
  -4  20   4      736.47      800.54    235.70 o 
  -2  20   4      440.20      570.41    208.50 o 
   0  20   4     1654.23     1706.32    258.75 o 
   2  20   4     3385.11     4148.00    388.20 o 
   4  20   4     3089.87     3402.82    357.32 o 
   6  20   4     2236.31     2626.56    355.91 o 
   8  20   4      336.19      470.83    221.13 o 
  10  20   4      151.70      249.19    200.41 o 
  12  20   4        2.72       52.91    197.56 o 
  -9  21   4       24.56      134.95    250.04 o 
  -7  21   4        0.68      102.46    207.18 o 
  -5  21   4      656.94     1235.43    301.44 o 
  -3  21   4      226.01      321.40    224.10 o 
  -1  21   4        6.84       55.27    187.05 o 
   1  21   4       12.67       18.66    175.47 o 
   3  21   4        0.73       59.71    160.76 o 
   5  21   4       25.44      222.99    199.96 o 
   7  21   4      101.30      369.72    220.56 o 
   9  21   4       11.65       61.29    201.65 o 
  -8  22   4       49.19      213.56    233.04 o 
  -6  22   4      122.48      436.85    262.41 o 
  -4  22   4      120.19      261.54    245.50 o 
  -2  22   4      311.71      694.06    257.60 o 
   0  22   4     2387.30     2536.09    422.77 o 
   2  22   4     2001.46     2743.11    358.81 o 
   4  22   4     2979.52     3665.81    437.81 o 
   6  22   4     2499.51     3416.57    420.22 o 
   8  22   4      623.44      909.09    276.31 o 
  -3  23   4       56.45      243.54    275.92 o 
  -1  23   4       31.57       65.04    210.11 o 
   1  23   4       31.96      249.92    236.99 o 
   3  23   4      304.78      407.84    232.27 o 
   0   1   5     6803.81     6061.28    136.66 o 
   1   2   5     7916.99     7380.20     83.75 o 
  -2   3   5   138408.86   138308.55    895.63 o 
   0   3   5    35125.45    36616.44    308.25 o 
   2   3   5    68679.27    72437.88    569.28 o 
  -1   4   5     1357.14     1324.78     56.94 o 
   1   4   5     5696.63     6098.80    110.87 o 
   3   4   5     9380.08     9347.11    151.35 o 
  -4   5   5    25504.75    23153.97    402.58 o 
   0   5   5    37299.65    41326.22    366.25 o 
   4   5   5     8339.51     8411.43    170.17 o 
  -3   6   5     1215.70     1277.92     74.02 o 
  -1   6   5     2047.41     2249.62     86.48 o 
   1   6   5    21225.08    21446.21    278.16 o 
  -6   7   5      414.42      451.82     60.55 o 
  -4   7   5    27267.70    27064.49    530.32 o 
  -2   7   5    11950.84    11222.41    183.90 o 
   0   7   5      417.93      442.50     59.69 o 
   2   7   5    13857.36    13431.12    223.50 o 
   4   7   5     2553.55     2477.13    131.09 o 
   6   7   5     2765.12     3249.98    150.62 o 
  -7   8   5      532.10      662.95     82.97 o 
  -5   8   5      829.93      924.18     85.93 o 
  -3   8   5     4092.02     4467.34    140.92 o 
  -1   8   5     4491.34     4869.61    166.10 o 
   1   8   5     3024.52     2724.28    101.89 o 
   3   8   5    40179.12    42761.57    657.29 o 
   5   8   5    12291.12    11281.36    260.69 o 
  -8   9   5     3761.83     3758.67    190.26 o 
  -6   9   5    20354.33    18604.53    307.98 o 
  -4   9   5      140.27      182.34     55.19 o 
  -2   9   5    12128.34    13205.36    230.00 o 
   0   9   5     3081.89     2699.14    113.78 o 
   2   9   5    53608.96    57186.39    804.85 o 
   4   9   5    28032.01    30789.63    507.12 o 
   6   9   5     7076.00     6227.16    201.57 o 
   8   9   5     1576.39     1816.40    144.43 o 
  -9  10   5      274.18      376.01    103.30 o 
  -7  10   5      555.06      386.46     83.19 o 
  -5  10   5      121.36      177.19     67.16 o 
  -3  10   5      251.06      236.60     68.45 o 
  -1  10   5       10.03       42.00     48.96 o 
   1  10   5     3200.69     3280.15    140.20 o 
   3  10   5     8310.02     8670.23    197.74 o 
   5  10   5    13075.97    12249.10    279.08 o 
   7  10   5    10383.12    10432.67    270.09 o 
   9  10   5       48.02       71.66     78.29 o 
 -10  11   5      305.45      298.56    106.58 o 
  -8  11   5     1480.51     1812.15    169.24 o 
  -6  11   5    10771.69    10618.78    279.94 o 
  -4  11   5     1142.64     1482.83    126.54 o 
  -2  11   5       98.11       87.87     58.25 o 
   0  11   5      772.05      637.33     89.53 o 
   2  11   5    13161.77    12679.45    241.69 o 
   4  11   5    13690.01    12909.31    297.84 o 
   6  11   5     6339.57     6443.78    229.94 o 
   8  11   5     7488.01     7077.36    274.36 o 
  10  11   5     3359.21     3250.27    246.24 o 
 -11  12   5       21.57       71.27    107.74 o 
  -9  12   5       62.28       42.53     90.52 o 
  -7  12   5       13.69      116.38     84.22 o 
  -5  12   5     2504.25     2793.36    186.99 o 
  -1  12   5       27.41      120.32     63.55 o 
   1  12   5     2794.49     2909.11    168.85 o 
   3  12   5     2165.82     1914.69    184.83 o 
   5  12   5     6258.72     6645.59    258.17 o 
   7  12   5      818.37      837.56    135.33 o 
   9  12   5      197.08      209.90    112.89 o 
  11  12   5      726.54      648.68    153.13 o 
 -12  13   5      406.14      427.52    160.02 o 
 -10  13   5        4.50       92.12     99.98 o 
  -8  13   5      313.63      234.99    111.53 o 
  -6  13   5     1460.35     1652.16    164.91 o 
  -4  13   5     5006.29     4542.96    222.55 o 
  -2  13   5     5474.23     5306.57    240.71 o 
   0  13   5    10309.21     9461.02    274.50 o 
   2  13   5    20533.67    18601.86    408.34 o 
   4  13   5     1101.80      929.20    132.57 o 
   6  13   5      752.43      830.77    134.92 o 
   8  13   5     8247.28     7539.64    309.18 o 
  10  13   5     1715.17     1260.29    202.17 o 
  12  13   5       26.71       87.95    124.50 o 
 -13  14   5      187.52      283.94    155.47 o 
 -11  14   5     1282.77     1074.67    206.78 o 
  -9  14   5     3808.20     4023.80    262.12 o 
  -7  14   5      276.23      304.80    123.09 o 
  -5  14   5      470.16      510.04    117.92 o 
  -3  14   5    11233.07    10424.98    331.54 o 
  -1  14   5    15166.75    13708.60    356.52 o 
   1  14   5     3107.88     2776.85    213.14 o 
   3  14   5       55.57       88.38     86.75 o 
   5  14   5      526.08      558.03    125.59 o 
   7  14   5       94.62       67.39     96.61 o 
   9  14   5       23.96       63.89    116.64 o 
  11  14   5       37.55       66.22    123.90 o 
  13  14   5      887.75      948.07    203.91 o 
 -14  15   5      581.70      506.02    192.86 o 
 -12  15   5      154.33      172.75    170.51 o 
 -10  15   5       72.36       83.14    134.40 o 
  -8  15   5       33.13       81.41    111.06 o 
  -6  15   5        2.40       69.66    100.73 o 
  -4  15   5     8312.49     7701.74    310.69 o 
  -2  15   5    12283.03    11784.98    351.00 o 
   0  15   5     5454.95     4980.91    299.74 o 
   2  15   5     2143.05     1809.63    181.45 o 
   4  15   5       60.18      104.24     96.44 o 
   6  15   5      923.65     1011.91    154.13 o 
   8  15   5     1692.75     1722.91    221.90 o 
  10  15   5      216.79      264.40    144.07 o 
  12  15   5      728.29      924.45    199.71 o 
  14  15   5     1005.01      889.26    241.92 o 
 -15  16   5      103.01      130.64    211.43 o 
 -13  16   5       29.50      110.10    181.79 o 
 -11  16   5      364.16      492.61    191.73 o 
  -9  16   5     2279.35     2794.54    290.76 o 
  -7  16   5      862.63      927.98    174.33 o 
  -5  16   5        6.57       63.42    111.09 o 
  -3  16   5     2264.14     2836.19    229.31 o 
  -1  16   5     6149.13     5892.67    328.10 o 
   1  16   5     2495.50     2385.38    228.94 o 
   3  16   5       51.10      133.15    113.04 o 
   5  16   5      194.80      138.40    114.31 o 
   7  16   5      187.80      320.10    142.97 o 
   9  16   5      192.50      228.76    152.34 o 
  11  16   5      308.21      369.09    173.77 o 
  13  16   5     2543.06     2867.69    369.89 o 
  15  16   5      976.20      686.07    241.39 o 
 -14  17   5      297.72      413.42    230.61 o 
 -12  17   5      437.06      314.64    202.99 o 
 -10  17   5      341.02      280.84    184.40 o 
  -8  17   5      159.59      227.37    156.19 o 
  -6  17   5      217.53      290.06    136.95 o 
  -4  17   5      864.13      864.39    170.27 o 
  -2  17   5     1614.98     1634.86    213.13 o 
   0  17   5     4460.93     4664.33    308.30 o 
   2  17   5      381.76      415.04    154.79 o 
   4  17   5      233.80      145.00    144.56 o 
   6  17   5      485.78      505.33    159.01 o 
   8  17   5      951.99     1204.00    224.70 o 
  10  17   5      257.88      256.55    166.53 o 
  12  17   5      522.54      551.84    188.77 o 
  14  17   5      536.71      720.00    254.23 o 
 -13  18   5      228.45      187.09    201.36 o 
 -11  18   5      354.14      360.25    211.11 o 
  -9  18   5      942.55     1115.86    224.33 o 
  -7  18   5      461.29      771.48    186.50 o 
  -5  18   5     1806.25     1850.60    245.33 o 
  -3  18   5      543.65      570.01    177.15 o 
  -1  18   5       78.27       93.37    127.34 o 
   1  18   5      108.47       56.21    133.16 o 
   3  18   5      133.33      196.62    145.24 o 
   5  18   5       14.64      105.68    144.14 o 
   7  18   5        0.29       40.31    160.97 o 
   9  18   5        9.96       92.83    154.93 o 
  11  18   5      604.22      707.41    211.16 o 
  13  18   5      397.22      587.57    237.31 o 
 -12  19   5      160.61      246.47    210.71 o 
 -10  19   5      588.18      260.02    229.03 o 
  -8  19   5     1078.42      784.88    233.44 o 
  -6  19   5       91.86      196.63    180.53 o 
  -4  19   5      418.61      490.94    196.64 o 
  -2  19   5      138.54      247.56    160.39 o 
   0  19   5      122.85      224.82    143.70 o 
   2  19   5      658.74      565.52    187.41 o 
   4  19   5     2005.73     2209.98    294.08 o 
   6  19   5      723.36     1295.20    265.61 o 
   8  19   5      798.74     1222.26    272.31 o 
  10  19   5     1063.82     1429.20    308.56 o 
  12  19   5      475.60      755.40    243.16 o 
 -11  20   5      259.67      492.63    252.64 o 
  -9  20   5     1028.28     1638.02    331.30 o 
  -7  20   5      664.04      964.32    275.10 o 
  -5  20   5     1888.14     2240.26    322.45 o 
  -3  20   5      900.22     1036.55    249.24 o 
  -1  20   5      623.39      613.87    222.65 o 
   1  20   5       10.90      100.03    154.82 o 
   3  20   5       64.94      148.82    164.24 o 
   5  20   5       10.68      222.48    185.43 o 
   7  20   5        1.72      131.90    175.35 o 
   9  20   5       18.27       48.69    172.72 o 
  11  20   5      331.41      428.19    246.02 o 
 -10  21   5      310.64      403.13    275.20 o 
  -8  21   5      153.95      110.21    219.50 o 
  -6  21   5        4.94      156.11    206.74 o 
  -4  21   5        0.89       67.71    171.00 o 
  -2  21   5        6.82      117.60    192.22 o 
   0  21   5       52.54       83.05    174.37 o 
   2  21   5      120.04      271.99    186.13 o 
   4  21   5      915.93     1252.39    242.81 o 
   6  21   5      533.53      480.47    230.80 o 
   8  21   5      449.25      381.77    215.42 o 
  10  21   5      128.36      321.99    250.99 o 
  -7  22   5      539.75      871.80    287.94 o 
  -5  22   5      147.52      156.22    220.52 o 
  -3  22   5        2.13      189.89    224.10 o 
  -1  22   5      399.88      347.92    227.11 o 
   1  22   5       95.98      259.56    207.67 o 
   3  22   5       50.07      131.84    194.57 o 
   5  22   5      104.57      327.31    214.23 o 
   7  22   5      197.78      218.63    217.56 o 
  -2  23   5      220.11      249.33    242.25 o 
   0  23   5       57.62      188.88    228.90 o 
   2  23   5      115.17      235.52    201.81 o 
   1   1   6    24426.37    25168.68    212.19 o 
   2   2   6   392088.75   429472.66   2229.49 o 
  -1   3   6   166265.70   188323.19   1153.41 o 
   1   3   6    33668.59    35383.73    348.77 o 
   3   3   6    44187.94    48749.60    330.00 o 
  -2   4   6      490.97      531.03     53.21 o 
   0   4   6    22246.63    24205.51    214.41 o 
   2   4   6    32861.84    37297.51    342.12 o 
   4   4   6      202.13      242.23     46.00 o 
  -3   5   6     3085.62     3169.34    118.34 o 
   1   5   6        0.47       17.88     33.62 o 
   3   5   6    31835.57    32035.51    478.89 o 
   5   5   6      691.21      532.64     74.56 o 
  -4   6   6      354.71      361.83     54.41 o 
  -2   6   6      320.53      429.12     54.37 o 
   0   6   6     2803.03     2494.19     96.91 o 
   2   6   6     7417.45     6912.19    165.29 o 
   4   6   6    10889.30    12134.18    215.66 o 
   6   6   6    16666.63    18458.80    291.61 o 
  -3   7   6      314.24      267.08     49.96 o 
  -1   7   6     3866.74     3917.97    120.34 o 
   1   7   6     9752.85     9389.81    202.10 o 
   3   7   6    18701.94    19062.15    357.25 o 
   5   7   6     4797.45     4816.37    166.48 o 
   7   7   6      342.59      336.88     76.86 o 
  -6   8   6    15099.75    14944.01    285.92 o 
  -4   8   6    37641.84    35611.93    417.16 o 
  -2   8   6      324.30      352.43     63.84 o 
   0   8   6    13089.06    13459.45    213.94 o 
   2   8   6     6370.19     5937.09    159.10 o 
   4   8   6    52916.97    50743.05    704.44 o 
   6   8   6    50352.25    50208.93    837.29 o 
   8   8   6    25922.49    25645.66    400.69 o 
  -7   9   6     7645.49     6929.11    190.14 o 
  -3   9   6     5403.14     5978.97    168.72 o 
  -1   9   6     1350.10     1688.80    105.84 o 
   1   9   6    13907.18    15848.33    276.28 o 
   3   9   6        0.85       34.04     43.23 o 
   7   9   6       13.14       63.16     68.83 o 
   9   9   6      148.46      158.01     80.37 o 
  -8  10   6    20090.00    19480.96    409.89 o 
  -6  10   6     8695.19     8010.25    211.67 o 
  -4  10   6    14741.07    13518.35    260.91 o 
  -2  10   6       35.80       69.23     50.17 o 
   0  10   6     2206.89     2437.81    122.77 o 
   2  10   6     1630.49     1908.45    129.01 o 
   4  10   6     4585.85     4769.88    150.49 o 
   6  10   6    10211.03    10019.97    257.75 o 
   8  10   6    19315.69    18661.60    414.98 o 
  10  10   6    17166.27    16124.37    415.60 o 
  -9  11   6     2664.34     2548.17    201.61 o 
  -7  11   6      428.94      417.72    106.88 o 
  -5  11   6        9.38       83.18     71.73 o 
  -3  11   6        9.37       36.84     57.52 o 
  -1  11   6      115.30      104.89     60.50 o 
   1  11   6        0.09       46.87     50.35 o 
   3  11   6      607.20      663.72     93.80 o 
   7  11   6     4126.60     4608.88    238.33 o 
   9  11   6      163.30      114.22     99.60 o 
  11  11   6      535.48      661.76    147.33 o 
 -10  12   6     8281.07     8171.49    343.54 o 
  -8  12   6     5879.35     5507.89    272.31 o 
  -6  12   6    13936.55    12578.53    340.59 o 
  -4  12   6    10608.15     9776.60    272.03 o 
  -2  12   6     1564.75     1441.99    135.18 o 
   0  12   6     3289.09     3564.84    182.83 o 
   2  12   6     1174.87     1298.02    125.03 o 
   4  12   6     3107.87     3482.12    218.82 o 
   6  12   6     7563.08     7167.75    280.43 o 
   8  12   6    11450.68    10811.67    359.58 o 
  10  12   6    10421.48    10283.54    366.36 o 
  12  12   6     9219.20     9685.29    418.57 o 
 -11  13   6      152.82      192.59    115.23 o 
  -9  13   6      838.20      861.03    150.43 o 
  -7  13   6       34.41      128.44     93.89 o 
  -5  13   6        2.90       52.57     83.81 o 
  -3  13   6      888.34     1072.07    144.08 o 
  -1  13   6     2599.99     2464.97    178.92 o 
   1  13   6      183.33      178.62     84.64 o 
   3  13   6     2218.31     2380.57    199.90 o 
   5  13   6       40.34       88.07     82.63 o 
   7  13   6     2312.00     2243.33    202.16 o 
   9  13   6     2874.16     2638.04    240.87 o 
  11  13   6     2193.27     2245.82    252.82 o 
  13  13   6       52.18      183.78    139.87 o 
 -12  14   6     5425.17     5650.93    378.04 o 
 -10  14   6     1843.96     1690.50    226.11 o 
  -8  14   6      313.24      265.32    121.50 o 
  -6  14   6     7900.84     7860.68    340.01 o 
  -4  14   6    14878.59    14343.75    483.23 o 
  -2  14   6     9312.90     8847.01    302.90 o 
   0  14   6     1735.52     1608.89    184.99 o 
   2  14   6       73.06      192.69     93.07 o 
   4  14   6      555.17      700.30    127.30 o 
   6  14   6     2342.28     2555.99    209.12 o 
   8  14   6      995.05     1215.70    179.11 o 
  10  14   6     5158.58     6083.57    378.64 o 
  12  14   6     6690.09     7338.98    419.90 o 
  14  14   6     4229.85     4096.19    357.38 o 
 -13  15   6     1803.83     2219.30    328.37 o 
 -11  15   6     3045.94     2886.29    318.65 o 
  -9  15   6      412.40      433.12    137.68 o 
  -7  15   6      455.35      529.91    145.17 o 
  -5  15   6      518.24      574.46    143.55 o 
  -3  15   6      158.03      213.55    111.36 o 
  -1  15   6       98.32      210.48    112.70 o 
   1  15   6      256.09      213.86    112.39 o 
   3  15   6     2877.99     3176.78    235.60 o 
   5  15   6       61.15       42.94     91.79 o 
   7  15   6     2514.75     2409.16    245.75 o 
   9  15   6       29.50       57.20    122.42 o 
  11  15   6       10.15      118.80    130.02 o 
  13  15   6      472.79      393.03    175.16 o 
  15  15   6      466.26      520.59    229.23 o 
 -14  16   6     1924.08     1585.23    295.87 o 
 -12  16   6     2126.37     1693.81    299.53 o 
 -10  16   6     2153.02     2232.43    288.26 o 
  -8  16   6     2912.10     2807.01    260.05 o 
  -6  16   6     4619.03     5064.60    312.66 o 
  -4  16   6     8729.85     8602.34    363.99 o 
  -2  16   6     7664.63     7712.37    351.00 o 
   0  16   6      157.47       94.02    116.80 o 
   2  16   6     1888.78     2129.56    221.78 o 
   4  16   6     2849.80     2714.32    249.32 o 
   6  16   6      521.91      432.30    134.39 o 
   8  16   6        9.06      117.31    124.16 o 
  10  16   6     1098.77     1425.60    238.72 o 
  12  16   6     1417.43     1553.61    277.82 o 
  14  16   6     1189.11     1391.19    272.54 o 
  16  16   6      467.46      430.66    260.79 o 
 -15  17   6       36.25      266.36    228.03 o 
 -13  17   6     1003.11      840.35    249.09 o 
 -11  17   6      898.77      906.10    243.52 o 
  -9  17   6      503.43      841.19    206.92 o 
  -7  17   6     1267.42     1254.36    200.95 o 
  -5  17   6      134.69      158.95    124.45 o 
  -3  17   6       91.61       96.93    127.59 o 
  -1  17   6      505.34      581.71    145.52 o 
   1  17   6     6979.27     6624.43    358.13 o 
   3  17   6     3626.87     3440.85    279.11 o 
   5  17   6       32.63       80.20    135.96 o 
   7  17   6       91.01       65.05    140.87 o 
   9  17   6       49.36      129.70    145.06 o 
  11  17   6       43.14       60.41    147.74 o 
  13  17   6       13.47       81.71    179.08 o 
  15  17   6       14.48      168.90    238.91 o 
 -14  18   6      573.47      637.76    258.40 o 
 -12  18   6      328.10      456.64    211.84 o 
 -10  18   6     1739.75     1367.89    285.06 o 
  -8  18   6     4541.18     4801.89    402.56 o 
  -6  18   6     4724.37     4368.68    329.67 o 
  -4  18   6     1743.55     1994.67    248.03 o 
  -2  18   6     1320.53     1514.66    247.79 o 
   0  18   6     1556.24     1849.28    238.26 o 
   2  18   6       78.89      270.72    148.45 o 
   4  18   6      492.09      277.34    157.02 o 
   6  18   6      442.46      227.43    185.74 o 
   8  18   6      590.63      547.52    205.71 o 
  10  18   6     1318.10     1234.95    243.67 o 
  12  18   6      592.60      739.50    218.08 o 
  14  18   6      455.29      897.01    273.60 o 
 -13  19   6       77.72      109.60    201.83 o 
 -11  19   6        2.66      166.03    197.25 o 
  -9  19   6        1.37      153.04    208.74 o 
  -7  19   6      408.75      294.94    223.97 o 
  -5  19   6      590.56      502.46    211.41 o 
  -3  19   6       81.59      155.90    154.91 o 
  -1  19   6      148.62       99.26    134.24 o 
   1  19   6      244.94      156.20    145.79 o 
   3  19   6      116.71      191.52    155.99 o 
   5  19   6      109.66       92.09    169.24 o 
   7  19   6       27.36       96.95    168.68 o 
   9  19   6       15.49       57.80    173.82 o 
  11  19   6        2.43      125.80    185.12 o 
  13  19   6      113.14      186.50    207.24 o 
 -10  20   6     1207.82     1296.09    320.48 o 
  -8  20   6      803.35      742.28    263.53 o 
  -6  20   6     1195.26     1144.35    290.91 o 
  -4  20   6      199.19      154.01    180.36 o 
  -2  20   6       80.96      177.84    160.66 o 
   0  20   6       88.08      201.48    163.27 o 
   2  20   6      506.60      697.78    206.00 o 
   4  20   6      896.36      965.47    216.41 o 
   6  20   6      295.62      284.82    206.65 o 
   8  20   6       42.00      134.60    186.78 o 
  10  20   6      210.83      379.84    220.98 o 
  -9  21   6       20.62      263.54    269.42 o 
  -7  21   6      158.82      330.17    234.97 o 
  -5  21   6      140.55      206.01    189.40 o 
  -3  21   6       45.25       99.36    180.85 o 
  -1  21   6       35.68      244.32    213.27 o 
   1  21   6      240.00      446.91    190.55 o 
   3  21   6      410.50      389.05    196.29 o 
   5  21   6        0.37      107.56    185.55 o 
   7  21   6       91.12      317.32    214.44 o 
   9  21   6       80.88      196.88    208.59 o 
  -6  22   6        2.56      126.83    231.79 o 
  -4  22   6       30.63       17.67    189.03 o 
  -2  22   6      355.57      621.47    265.93 o 
   0  22   6      133.71      441.16    243.80 o 
   2  22   6      264.83      371.04    205.17 o 
   4  22   6      153.75      173.72    204.74 o 
   6  22   6       30.63      199.53    212.36 o 
  -3  23   6      264.79      472.70    256.93 o 
  -1  23   6        0.39      137.74    234.20 o 
   1  23   6       29.73      137.54    230.62 o 
   3  23   6        1.13      147.27    236.55 o 
  -1   2   7    58649.35    63392.43    540.76 o 
   1   2   7    53335.52    58414.20    480.01 o 
  -2   3   7    13054.99    14151.10    189.53 o 
  -3   4   7     4492.03     4450.62    130.52 o 
  -1   4   7     2730.10     2945.30     87.37 o 
   1   4   7      719.20      599.27     53.57 o 
   3   4   7    14747.93    16478.42    196.33 o 
  -2   5   7     3542.58     2992.60    121.05 o 
   0   5   7    10129.41     9592.94    143.06 o 
   2   5   7    11012.27    10498.49    197.94 o 
   4   5   7      147.39      131.97     42.62 o 
  -5   6   7     1321.57     1291.47     76.24 o 
  -3   6   7      644.60      540.65     69.70 o 
   1   6   7     5099.00     5232.56    134.26 o 
   3   6   7    99089.26   104140.10   1226.30 o 
   5   6   7    44897.75    47592.25    815.71 o 
  -6   7   7     4602.08     4575.53    136.21 o 
  -4   7   7      898.85      807.31     83.23 o 
  -2   7   7     4288.94     3976.54    141.12 o 
   0   7   7    18219.04    16826.16    268.91 o 
   2   7   7     1325.73     1198.22     80.85 o 
   4   7   7     4941.83     5125.61    160.08 o 
   6   7   7      127.49      105.73     60.21 o 
  -7   8   7      706.15      732.31     76.45 o 
  -5   8   7       16.97       78.08     45.76 o 
  -3   8   7       18.77       98.32     52.14 o 
   3   8   7    41661.18    38788.05    499.03 o 
   5   8   7    26398.75    26953.33    372.90 o 
   7   8   7    18366.66    18355.57    330.05 o 
  -8   9   7     4710.89     5055.54    239.30 o 
  -6   9   7     1109.50     1402.48    105.10 o 
   2   9   7     2198.11     2281.29    128.22 o 
   4   9   7     7500.76     7325.84    189.27 o 
   6   9   7     1382.13     1069.92    115.66 o 
   8   9   7      166.49      195.01     75.75 o 
  -9  10   7     1021.43      910.37    136.04 o 
  -7  10   7      953.98      659.77    112.22 o 
  -5  10   7     1656.34     1394.50    129.98 o 
  -3  10   7    17681.40    18012.88    286.41 o 
  -1  10   7    10378.33    10700.05    241.28 o 
   1  10   7    11388.51    10497.60    242.09 o 
   3  10   7    32499.63    30966.64    486.44 o 
   5  10   7    14272.55    13495.81    320.31 o 
   7  10   7     9864.16     9194.58    285.62 o 
   9  10   7     2286.99     2931.76    226.46 o 
 -10  11   7     3805.68     3684.30    266.97 o 
  -8  11   7      124.70      163.39     91.79 o 
  -6  11   7     1507.09     1499.51    158.51 o 
  -4  11   7     4026.06     3908.01    193.25 o 
  -2  11   7     4696.16     4841.44    170.83 o 
   0  11   7     1392.37     1562.44    133.07 o 
   2  11   7     4605.29     4662.47    191.46 o 
   4  11   7     6848.76     6912.64    255.95 o 
   6  11   7     2345.08     2709.86    196.29 o 
   8  11   7     8755.24     7687.11    330.43 o 
  10  11   7      761.92      848.50    167.22 o 
 -11  12   7       43.79       87.05    110.51 o 
  -9  12   7     1334.09     1124.23    157.24 o 
  -7  12   7       65.38       81.23     92.30 o 
  -5  12   7     8376.18     8224.42    257.60 o 
  -3  12   7    27492.71    25971.78    470.77 o 
  -1  12   7    19735.32    19385.16    359.83 o 
   1  12   7    24027.67    22742.94    397.79 o 
   3  12   7     5651.58     5724.86    247.31 o 
   5  12   7     3474.48     3108.05    219.54 o 
   7  12   7     8207.28     8305.18    301.03 o 
   9  12   7     1981.49     2085.82    219.14 o 
  11  12   7      347.80      411.69    135.17 o 
 -12  13   7      195.91      165.16    133.46 o 
 -10  13   7       65.58      143.66    111.64 o 
  -8  13   7      690.61      764.04    139.35 o 
  -6  13   7     2476.58     2185.95    210.47 o 
  -4  13   7       25.84       49.89     82.83 o 
  -2  13   7     3578.82     2936.29    211.26 o 
   0  13   7      857.33      700.81    117.13 o 
   2  13   7      771.52      719.95    130.25 o 
   4  13   7     2552.23     2888.07    211.22 o 
   6  13   7     5922.89     5617.66    281.56 o 
   8  13   7     1849.16     1948.92    210.36 o 
  10  13   7     1210.56     1603.26    204.26 o 
  12  13   7     2545.36     2636.16    269.70 o 
 -13  14   7        4.01      106.53    137.30 o 
 -11  14   7      760.15      615.06    188.79 o 
  -9  14   7       88.82      288.98    115.96 o 
  -7  14   7      903.06     1039.54    171.40 o 
  -5  14   7     4719.35     4345.79    281.51 o 
  -3  14   7    12647.98    11663.46    346.60 o 
  -1  14   7    12639.70    11734.62    439.43 o 
   1  14   7     7821.46     7640.27    310.19 o 
   3  14   7      748.98      877.45    152.12 o 
   5  14   7       26.10      127.14     96.78 o 
   7  14   7       27.16      145.69    108.94 o 
   9  14   7     1470.53     1318.53    184.77 o 
  11  14   7       86.12       76.58    124.30 o 
  13  14   7      562.34      707.34    188.44 o 
 -14  15   7       24.45      289.62    192.66 o 
 -12  15   7        7.22       58.03    144.41 o 
 -10  15   7      501.25      358.59    147.73 o 
  -8  15   7      277.94      345.66    136.83 o 
  -6  15   7      127.75       81.60    110.57 o 
  -4  15   7       75.04      142.60    121.10 o 
  -2  15   7     2321.32     2549.66    214.72 o 
   0  15   7     1328.29     1454.54    190.28 o 
   2  15   7       23.18       57.88    104.74 o 
   4  15   7      164.03      289.62    109.30 o 
   6  15   7     1444.93     1481.03    181.35 o 
   8  15   7       19.68       27.24    112.74 o 
  10  15   7     1023.07     1261.24    205.83 o 
  12  15   7     2103.19     2100.35    278.57 o 
  14  15   7     1656.44     2091.92    263.12 o 
 -15  16   7      240.96      128.64    221.33 o 
 -13  16   7      199.34      359.51    204.11 o 
 -11  16   7      617.72      555.68    190.65 o 
  -9  16   7       49.26      175.92    134.38 o 
  -7  16   7      268.12      449.17    143.22 o 
  -5  16   7     2816.92     2832.66    276.28 o 
  -3  16   7     8690.97     8600.58    402.96 o 
  -1  16   7    11085.42    10929.00    388.19 o 
   1  16   7     5120.63     4741.28    310.09 o 
   3  16   7     4938.10     4892.66    309.93 o 
   5  16   7     2527.48     2553.08    246.75 o 
   7  16   7      620.18      779.20    172.80 o 
   9  16   7      367.79      362.91    156.25 o 
  11  16   7        0.20       73.61    143.93 o 
  13  16   7        0.48      228.75    178.25 o 
  15  16   7       68.21      301.29    233.58 o 
 -14  17   7       78.11      190.53    204.51 o 
 -12  17   7      635.65      831.07    243.15 o 
 -10  17   7      208.34      353.87    196.89 o 
  -8  17   7       17.17      102.28    123.34 o 
  -6  17   7      198.20      204.01    135.94 o 
  -4  17   7      697.66     1183.51    202.53 o 
  -2  17   7      643.34      495.51    144.73 o 
   0  17   7      165.11      153.12    123.08 o 
   2  17   7      309.99      275.79    138.80 o 
   4  17   7     1075.79     1300.53    193.78 o 
   6  17   7       96.78      148.96    145.43 o 
   8  17   7       11.02       61.72    144.41 o 
  10  17   7      808.39      943.43    223.93 o 
  12  17   7      778.89      950.37    219.77 o 
  14  17   7     1117.57     1511.70    310.95 o 
 -13  18   7      141.56      259.01    209.72 o 
 -11  18   7        3.15      143.99    174.69 o 
  -9  18   7      128.03      291.56    185.64 o 
  -7  18   7      967.44     1095.18    216.85 o 
  -5  18   7      924.44      935.84    193.33 o 
  -3  18   7     1272.91     1331.59    224.16 o 
  -1  18   7     2044.54     2140.35    231.60 o 
   1  18   7     4232.60     4248.73    343.40 o 
   3  18   7     1780.90     1960.68    254.46 o 
   5  18   7      233.92      132.03    163.71 o 
   7  18   7      636.92      515.75    206.06 o 
   9  18   7       62.44       60.56    171.55 o 
  11  18   7      200.93      345.15    188.38 o 
  13  18   7       95.82      240.02    203.18 o 
 -12  19   7     1615.88     1765.40    331.59 o 
 -10  19   7     1202.32     1720.93    304.44 o 
  -8  19   7      773.79     1075.28    230.80 o 
  -6  19   7      368.43      554.33    189.13 o 
  -4  19   7      370.87      316.84    174.78 o 
  -2  19   7        0.15        3.14    144.84 o 
   0  19   7      389.01      599.82    181.08 o 
   2  19   7       68.94      179.22    159.98 o 
   4  19   7      500.86      651.00    201.93 o 
   6  19   7      593.27      781.31    232.26 o 
   8  19   7     1097.11     1436.97    365.94 o 
  10  19   7      368.45      519.15    227.78 o 
  12  19   7      950.00      840.47    270.67 o 
 -11  20   7       21.84      100.17    219.64 o 
  -9  20   7      805.42      891.43    315.80 o 
  -7  20   7      883.88     1168.27    306.90 o 
  -5  20   7      472.33      700.28    233.41 o 
  -3  20   7       22.56      165.03    165.75 o 
  -1  20   7        4.16      143.57    161.26 o 
   1  20   7      926.55      902.42    218.16 o 
   3  20   7      101.23      120.63    159.63 o 
   5  20   7        6.64       20.41    176.29 o 
   7  20   7       39.40       55.26    181.71 o 
   9  20   7       23.00       66.06    194.20 o 
  11  20   7      116.63       81.66    199.55 o 
  -8  21   7      343.87      537.72    275.56 o 
  -6  21   7      249.13      160.81    216.27 o 
  -4  21   7      952.52      943.27    251.34 o 
  -2  21   7        1.22      194.25    198.01 o 
   0  21   7      163.80      272.95    187.68 o 
   2  21   7       33.37      133.49    174.64 o 
   4  21   7        6.96       26.89    166.37 o 
   6  21   7      234.74      281.00    205.34 o 
   8  21   7      552.04      872.06    261.56 o 
  -7  22   7      468.45      588.88    267.20 o 
  -5  22   7      193.23      283.16    230.31 o 
  -3  22   7       35.41      202.51    220.06 o 
  -1  22   7       62.28      313.90    213.52 o 
   1  22   7        0.59       62.87    214.36 o 
   3  22   7      106.28      277.87    208.64 o 
   5  22   7       18.01      186.92    214.08 o 
   7  22   7       55.85      133.01    211.53 o 
  -2  23   7       33.50      225.47    239.48 o 
   0  23   7        2.33      140.06    228.08 o 
   2  23   7        0.31      174.80    277.83 o 
   1   1   8     5870.24     6391.34    128.84 o 
   0   2   8    82949.35    89622.66    616.84 o 
   2   2   8   120266.38   129850.73   1187.00 o 
  -1   3   8      413.09      327.74     41.71 o 
   1   3   8    73307.54    76243.23    846.23 o 
   3   3   8    17949.03    18126.11    222.88 o 
  -2   4   8     8087.61     7610.18    149.54 o 
   0   4   8     9113.40     9665.25    177.39 o 
   2   4   8    93719.37    96496.60    609.35 o 
   4   4   8    11514.85    11097.69    181.49 o 
  -3   5   8    26624.64    25580.86    311.21 o 
  -1   5   8      591.25      622.89     48.65 o 
   1   5   8    18034.67    18536.64    260.52 o 
   5   5   8    10488.97    11812.47    252.83 o 
  -4   6   8      344.25      313.22     60.17 o 
  -2   6   8     1453.76     1622.05    107.55 o 
   0   6   8    15207.97    13158.16    243.42 o 
   2   6   8    32243.40    30441.58    529.39 o 
   4   6   8    13995.81    14477.04    238.48 o 
   6   6   8    13230.42    13181.98    263.82 o 
  -5   7   8      574.61      635.68     77.54 o 
  -3   7   8     5352.96     4910.88    159.02 o 
  -1   7   8       28.37       71.06     35.86 o 
   1   7   8     1433.24     1435.95    105.51 o 
   3   7   8     7608.91     8012.02    234.89 o 
   5   7   8     9617.51     8825.47    205.75 o 
   7   7   8      232.83      240.71     71.83 o 
  -6   8   8      461.53      408.72     65.04 o 
  -4   8   8    10467.13     9968.77    231.48 o 
   0   8   8     5866.10     5353.94    172.13 o 
   2   8   8     8016.68     7756.44    186.92 o 
   4   8   8     8298.50     8001.23    187.83 o 
   6   8   8     8689.60     8615.21    222.73 o 
   8   8   8      153.64      186.44     78.99 o 
  -7   9   8     1060.00     1144.16    134.04 o 
  -5   9   8     4369.49     5170.75    192.68 o 
  -3   9   8     4824.67     4979.75    184.06 o 
  -1   9   8     6886.33     6540.71    158.72 o 
   1   9   8     2727.23     2644.90    142.59 o 
   3   9   8      781.49      812.54     79.44 o 
   5   9   8      644.18      670.24     92.31 o 
   7   9   8       24.07      115.15     70.78 o 
   9   9   8     3000.45     3609.12    223.73 o 
  -8  10   8     2703.19     2932.01    206.84 o 
  -6  10   8       56.11       69.98     72.54 o 
  -4  10   8    27667.04    27729.25    435.43 o 
  -2  10   8     2063.81     2149.34    118.61 o 
   0  10   8      484.60      372.94     72.72 o 
   2  10   8       85.57       70.35     57.17 o 
   4  10   8     4231.65     3718.96    205.74 o 
   6  10   8     1792.81     1977.16    168.98 o 
   8  10   8      912.21     1037.25    160.91 o 
  10  10   8      210.10      226.96    122.68 o 
  -9  11   8     4722.32     4448.88    258.70 o 
  -7  11   8      167.17      122.10     86.63 o 
  -5  11   8       74.86      129.78     71.56 o 
  -1  11   8     8499.38     8535.32    235.43 o 
   3  11   8       62.47      149.65     78.29 o 
   5  11   8     1781.28     1610.27    163.36 o 
   7  11   8     1764.52     1634.74    160.80 o 
   9  11   8      965.64     1113.65    167.93 o 
  11  11   8      439.77      464.27    142.53 o 
  -8  12   8    11362.55    11394.66    349.27 o 
  -6  12   8      135.89      128.01     89.13 o 
  -4  12   8      834.87      730.80    132.90 o 
  -2  12   8      265.48      267.99    105.94 o 
   0  12   8      117.76       65.09     70.82 o 
   2  12   8     2977.94     2900.33    203.37 o 
   4  12   8      784.81      797.43    126.33 o 
   6  12   8     1225.40     1411.61    160.29 o 
   8  12   8      139.37      126.76    114.20 o 
  10  12   8     1381.71     1408.66    197.26 o 
  12  12   8        4.24       49.16    109.92 o 
 -11  13   8       91.75      103.80    116.42 o 
  -9  13   8      777.12      850.40    175.06 o 
  -7  13   8       86.96       76.92    101.87 o 
  -5  13   8     2729.35     2568.16    222.83 o 
  -3  13   8      178.81      159.14     97.03 o 
  -1  13   8     3087.69     3252.01    211.13 o 
   1  13   8       96.30       99.82     91.98 o 
   3  13   8        1.00       26.08     79.74 o 
   5  13   8     4053.92     3896.18    240.80 o 
   7  13   8     4851.91     4371.51    287.43 o 
   9  13   8     2059.56     1935.51    233.09 o 
  11  13   8      127.54      121.58    121.61 o 
  13  13   8      460.95      596.61    178.56 o 
 -12  14   8      361.73      546.50    176.10 o 
 -10  14   8        1.85      107.07    127.54 o 
  -8  14   8       14.44       78.36    110.61 o 
  -6  14   8      589.99      425.82    134.50 o 
  -4  14   8     4424.17     4622.07    291.61 o 
  -2  14   8     5218.29     5404.53    263.59 o 
   0  14   8     1053.48     1099.09    173.31 o 
   2  14   8     2565.53     2568.99    220.82 o 
   4  14   8     5738.42     5300.67    281.53 o 
   6  14   8     7022.00     7045.72    332.28 o 
   8  14   8      452.32      442.13    136.48 o 
  10  14   8      573.49      520.82    155.00 o 
  12  14   8      410.86      342.34    162.20 o 
  14  14   8       76.65      179.04    170.23 o 
 -13  15   8        5.32      210.28    166.93 o 
 -11  15   8        0.14      188.91    156.91 o 
  -9  15   8     2525.85     3170.93    289.27 o 
  -7  15   8      815.76      778.86    160.20 o 
  -5  15   8      503.44      514.86    144.07 o 
  -3  15   8        4.66       63.48    109.73 o 
  -1  15   8      355.70      296.05    123.26 o 
   1  15   8      709.74      733.84    153.45 o 
   3  15   8      152.62      116.48    107.31 o 
   5  15   8      555.68      423.18    126.01 o 
   7  15   8      269.68      263.05    121.63 o 
   9  15   8     2273.75     1834.14    245.17 o 
  11  15   8      372.56      390.01    152.42 o 
  13  15   8        6.01       68.62    150.97 o 
  15  15   8        9.87       55.40    180.31 o 
 -14  16   8      374.77      405.13    211.81 o 
 -12  16   8       14.20      146.05    157.43 o 
 -10  16   8      470.45      344.24    172.60 o 
  -8  16   8       16.92      100.27    118.69 o 
  -6  16   8      117.85      322.50    133.63 o 
  -4  16   8     4265.44     4140.58    295.01 o 
  -2  16   8     5133.44     4908.92    316.70 o 
   0  16   8     4074.94     4471.19    300.06 o 
   2  16   8     1062.70     1061.69    177.10 o 
   4  16   8      126.47      136.79    120.16 o 
   6  16   8     1105.78     1393.00    211.00 o 
   8  16   8     1156.64      993.39    191.16 o 
  10  16   8     2165.42     1878.80    259.02 o 
  12  16   8      540.61      394.71    175.43 o 
  14  16   8       19.82      134.69    181.88 o 
  16  16   8       74.51      374.36    234.87 o 
 -15  17   8       13.40       91.94    202.34 o 
 -13  17   8      251.45      384.54    205.27 o 
 -11  17   8       30.50      210.33    177.44 o 
  -9  17   8      129.12      140.05    145.66 o 
  -7  17   8        4.74      133.15    123.88 o 
  -5  17   8      683.67      629.28    168.14 o 
  -3  17   8       10.62       60.94    131.85 o 
  -1  17   8      889.27      966.38    174.68 o 
   1  17   8      400.39      435.16    147.24 o 
   3  17   8      849.69      845.94    175.47 o 
   5  17   8        6.64       46.86    119.10 o 
   7  17   8      250.62      125.30    146.41 o 
   9  17   8      114.06      153.09    162.64 o 
  11  17   8      222.14      162.04    169.40 o 
  13  17   8      219.44      161.00    171.21 o 
  15  17   8       91.03      131.93    230.36 o 
 -14  18   8      172.75      347.29    220.29 o 
 -12  18   8       20.19      195.77    193.51 o 
 -10  18   8       17.32      136.63    162.16 o 
  -8  18   8      151.58      208.84    153.74 o 
  -6  18   8     1346.80     1627.97    241.68 o 
  -4  18   8     3527.28     4024.45    335.73 o 
  -2  18   8     2483.24     2860.34    282.86 o 
   0  18   8     2680.17     2838.05    275.63 o 
   2  18   8     4338.28     5366.03    347.96 o 
   4  18   8     2753.00     3424.05    333.77 o 
   6  18   8      287.37      601.68    213.37 o 
   8  18   8       80.71      215.40    176.81 o 
  10  18   8      880.54     1216.32    264.29 o 
  12  18   8      108.54      140.54    183.48 o 
  14  18   8        3.50      167.02    231.16 o 
 -11  19   8       22.79      161.13    193.63 o 
  -9  19   8       27.58      181.03    192.50 o 
  -7  19   8       58.85       73.97    150.24 o 
  -5  19   8       38.37      146.62    149.57 o 
  -3  19   8      501.31      560.02    185.76 o 
  -1  19   8      687.73      796.86    206.58 o 
   1  19   8      165.90      228.81    149.34 o 
   3  19   8     1576.20     1961.40    283.17 o 
   5  19   8        5.10      133.82    178.74 o 
   7  19   8       52.83      123.12    174.58 o 
   9  19   8       46.76      104.57    181.79 o 
  11  19   8      414.16      519.42    226.53 o 
 -10  20   8       18.93      198.35    237.14 o 
  -8  20   8       71.83      233.24    229.81 o 
  -6  20   8      270.34      273.09    192.79 o 
  -4  20   8     1596.74     1706.19    283.55 o 
  -2  20   8     1102.01     1341.78    251.17 o 
   0  20   8      520.16      807.80    202.48 o 
   2  20   8     2483.61     2567.61    325.67 o 
   4  20   8     3985.66     4163.29    436.02 o 
   6  20   8     2165.41     2619.49    367.74 o 
   8  20   8      972.96     1035.76    265.40 o 
  10  20   8      294.26      329.26    215.47 o 
  -9  21   8       94.34      320.05    273.61 o 
  -7  21   8      209.62      329.18    263.82 o 
  -5  21   8      147.06      277.09    202.68 o 
  -3  21   8     1079.89     1032.83    256.56 o 
  -1  21   8      455.68      330.96    191.54 o 
   1  21   8      359.39      609.47    222.04 o 
   3  21   8      424.69      507.42    228.87 o 
   5  21   8       94.09      203.22    204.92 o 
   7  21   8       78.32      231.98    206.14 o 
   9  21   8       30.98      228.29    209.43 o 
  -6  22   8      243.11      520.65    264.34 o 
  -4  22   8      678.57      788.60    247.82 o 
  -2  22   8      436.04      735.18    259.11 o 
   0  22   8     1350.92     1877.53    347.10 o 
   2  22   8     2207.13     2547.15    395.65 o 
   4  22   8     1024.43     1104.58    281.55 o 
   6  22   8     1019.51     1437.22    317.20 o 
   0   1   9    14000.81    14710.01    186.48 o 
   1   2   9      107.53      143.96     33.02 o 
  -2   3   9     8343.63     7956.67    142.77 o 
   0   3   9    35523.75    36925.58    436.69 o 
   2   3   9    25045.99    28436.10    283.80 o 
  -3   4   9     7001.78     6247.94    139.17 o 
  -1   4   9     5256.97     4780.66    113.17 o 
   1   4   9     5640.73     6122.61    146.49 o 
   3   4   9     8098.31     7366.38    158.55 o 
  -4   5   9    20706.86    19407.41    273.68 o 
  -2   5   9    17096.96    17523.01    272.03 o 
   0   5   9    77233.17    84420.95   1044.21 o 
   2   5   9     3294.92     3246.42    114.09 o 
   4   5   9     5635.55     5811.34    130.86 o 
  -5   6   9     9633.21     9311.89    197.87 o 
  -3   6   9     3845.44     3985.78    155.91 o 
  -1   6   9       55.10       42.62     29.62 o 
   1   6   9     5268.24     5262.44    155.88 o 
   3   6   9    12227.16    13437.86    193.37 o 
   5   6   9    15880.00    17151.46    282.78 o 
  -6   7   9    49398.52    47664.36    899.62 o 
  -4   7   9     8901.59     8704.97    220.54 o 
  -2   7   9     9440.72     8685.97    197.54 o 
   0   7   9    14937.16    14628.83    258.33 o 
   2   7   9     5061.27     4945.16    150.46 o 
   4   7   9    11508.49    10376.60    215.55 o 
   6   7   9     7707.38     7488.13    201.72 o 
  -7   8   9     8639.90     8204.17    257.16 o 
  -5   8   9    10716.77    10874.36    244.01 o 
  -3   8   9     3160.13     2993.36    151.88 o 
  -1   8   9      124.21      187.57     47.68 o 
   1   8   9    10221.37    10110.11    221.61 o 
   3   8   9     9366.06     9413.53    254.51 o 
   5   8   9     2143.58     2121.96    121.07 o 
   7   8   9     7828.22     7309.02    216.20 o 
  -6   9   9    14516.32    13691.46    328.25 o 
  -4   9   9     5443.61     5588.05    192.11 o 
  -2   9   9    12815.39    11270.76    249.98 o 
   0   9   9      637.20      492.36     72.03 o 
   2   9   9     2647.10     3255.12    154.34 o 
   4   9   9     7306.33     6969.31    230.13 o 
   6   9   9    11393.00    10585.72    370.52 o 
   8   9   9     5496.63     5288.27    281.90 o 
  -9  10   9      187.51      125.79    106.29 o 
  -7  10   9      730.63      754.80    123.08 o 
  -5  10   9      374.99      557.95     95.01 o 
   1  10   9     2324.87     2155.33    145.54 o 
   3  10   9       10.87       60.62     64.50 o 
   5  10   9     4620.05     4736.16    231.64 o 
   7  10   9     2618.90     2692.61    231.64 o 
   9  10   9     1634.15     1312.27    175.13 o 
 -10  11   9     1913.89     1700.15    197.01 o 
  -8  11   9    13408.10    11803.32    345.78 o 
  -6  11   9     9705.17     9511.24    299.59 o 
  -4  11   9    12361.99    11495.65    314.69 o 
  -2  11   9     9882.40     9350.91    276.17 o 
   0  11   9    10140.88     9147.61    248.05 o 
   2  11   9    10977.32    10946.70    297.33 o 
   4  11   9    10855.90     9865.42    295.71 o 
   6  11   9     6300.69     5773.27    255.65 o 
   8  11   9     3976.12     4394.21    278.25 o 
  10  11   9     1281.47     1176.86    175.14 o 
 -11  12   9       80.36      174.46    121.09 o 
  -9  12   9       48.10       16.58     95.09 o 
  -7  12   9     2406.37     2444.28    222.74 o 
  -5  12   9     1351.18     1519.05    182.37 o 
  -3  12   9     9411.77     8981.67    284.06 o 
  -1  12   9     3608.42     3999.26    230.26 o 
   1  12   9     1400.91     1707.29    153.63 o 
   3  12   9     1907.75     1956.71    188.15 o 
   5  12   9     6859.52     6752.53    274.85 o 
   7  12   9     3976.58     4048.41    276.13 o 
   9  12   9      824.03      857.35    159.23 o 
  11  12   9      328.49      554.89    147.44 o 
 -12  13   9      272.54      424.97    158.48 o 
 -10  13   9       84.85      145.13    120.04 o 
  -8  13   9        1.67       80.03    102.81 o 
  -4  13   9     8079.61     7811.62    315.93 o 
  -2  13   9     5227.12     5456.94    264.42 o 
   0  13   9     8027.31     7621.30    303.52 o 
   2  13   9     4447.12     4404.07    274.50 o 
   4  13   9     3075.36     3733.37    236.60 o 
   6  13   9      955.83      896.91    159.53 o 
   8  13   9     2272.87     2556.35    235.05 o 
  10  13   9      266.79      293.74    129.67 o 
  12  13   9      965.30     1189.68    191.36 o 
 -13  14   9      274.16      416.65    185.29 o 
 -11  14   9        0.05       51.46    127.09 o 
  -9  14   9       23.83      150.82    122.55 o 
  -7  14   9       20.61       62.69    101.34 o 
  -5  14   9     3143.08     3110.82    255.43 o 
  -3  14   9     5510.95     5806.80    298.57 o 
  -1  14   9     1035.11     1186.15    164.37 o 
   1  14   9      541.00      630.66    145.74 o 
   3  14   9     3883.58     3954.22    288.87 o 
   5  14   9     5606.80     5643.20    288.69 o 
   7  14   9     2049.75     2193.50    221.83 o 
   9  14   9        1.48      136.76    119.70 o 
  11  14   9      740.51      953.69    202.89 o 
  13  14   9      892.10     1198.23    217.65 o 
 -14  15   9      318.14      607.78    203.40 o 
 -12  15   9        4.19       62.55    149.73 o 
 -10  15   9       64.03      118.71    136.38 o 
  -8  15   9       56.24      118.73    117.14 o 
  -6  15   9     1813.83     2011.90    221.46 o 
  -4  15   9      700.39      949.34    167.42 o 
  -2  15   9     3643.41     4280.03    281.05 o 
   0  15   9     3746.75     3914.98    282.47 o 
   2  15   9     4203.27     4282.74    287.39 o 
   4  15   9      889.57      813.38    169.89 o 
   6  15   9      349.51      278.66    144.02 o 
   8  15   9      826.55      767.54    165.61 o 
  10  15   9     1879.83     2020.46    247.22 o 
  12  15   9     2119.21     2356.56    291.95 o 
  14  15   9      252.26      359.77    197.24 o 
 -15  16   9      126.49      158.26    198.65 o 
 -13  16   9       86.83      209.81    167.61 o 
 -11  16   9      161.80       34.49    145.98 o 
  -9  16   9      123.67      198.07    143.59 o 
  -7  16   9     1665.65     1602.85    212.28 o 
  -5  16   9     7126.86     7094.60    370.26 o 
  -3  16   9     4071.44     4430.22    333.17 o 
  -1  16   9      381.18      636.93    155.29 o 
   1  16   9      116.76      251.17    125.69 o 
   3  16   9       42.29       95.93    114.93 o 
   5  16   9       72.42      202.14    136.17 o 
   7  16   9      186.01      324.03    142.90 o 
   9  16   9      128.89      199.64    143.82 o 
  11  16   9      539.35      699.02    187.90 o 
  13  16   9      987.17     1356.75    238.56 o 
  15  16   9      588.77      862.53    287.57 o 
 -14  17   9      403.34      452.58    226.62 o 
 -12  17   9       83.39        5.27    169.23 o 
 -10  17   9      217.69      294.94    178.84 o 
  -8  17   9      140.42      210.55    146.63 o 
  -6  17   9      536.19      403.91    159.26 o 
  -4  17   9     1106.88     1219.79    205.76 o 
  -2  17   9     1695.40     1900.96    242.10 o 
   0  17   9      197.40      259.94    132.46 o 
   2  17   9     2373.06     2599.66    257.16 o 
   4  17   9      672.08      711.27    180.09 o 
   6  17   9       75.93      178.72    141.31 o 
   8  17   9      891.72     1017.36    227.00 o 
  10  17   9     1395.56     1691.80    268.89 o 
  12  17   9     1286.62     1614.56    281.36 o 
  14  17   9      130.01      199.79    209.09 o 
 -13  18   9        0.60      115.00    199.74 o 
 -11  18   9       10.43       87.30    176.59 o 
  -9  18   9      600.89      907.05    212.14 o 
  -7  18   9      916.53      706.49    192.12 o 
  -5  18   9      897.22      713.63    187.06 o 
  -3  18   9     1086.21      975.44    195.60 o 
  -1  18   9     1659.15     1632.47    233.36 o 
   1  18   9      803.97      863.80    184.66 o 
   3  18   9       22.25      116.22    130.91 o 
   5  18   9     1412.17     1379.71    252.61 o 
   7  18   9      897.70      856.44    238.43 o 
   9  18   9       63.84      259.95    188.63 o 
  11  18   9      156.22      258.29    199.51 o 
  13  18   9      500.28      643.17    243.46 o 
 -12  19   9      128.55      229.15    207.22 o 
 -10  19   9      216.73      274.66    203.06 o 
  -8  19   9      133.26      200.83    185.40 o 
  -6  19   9      187.75      278.57    162.35 o 
  -4  19   9       67.10       73.81    144.80 o 
  -2  19   9      181.02      113.64    140.57 o 
   0  19   9       45.41       95.97    147.45 o 
   2  19   9      464.05      459.87    164.72 o 
   4  19   9        9.02       70.74    169.91 o 
   6  19   9      575.62      576.15    227.43 o 
   8  19   9     1495.10     1402.10    287.09 o 
  10  19   9      406.37      394.04    213.36 o 
  12  19   9      126.50      128.16    204.29 o 
  -9  20   9      678.26     1025.72    301.91 o 
  -7  20   9      848.32      798.41    263.50 o 
  -5  20   9      767.28      917.99    227.75 o 
  -3  20   9      213.11      288.60    176.71 o 
  -1  20   9      206.30      184.89    171.48 o 
   1  20   9     1571.74     1378.19    245.84 o 
   3  20   9      436.75      554.65    224.85 o 
   5  20   9      308.29      417.57    210.67 o 
   7  20   9      163.06      310.89    208.53 o 
   9  20   9       92.07      206.38    218.24 o 
  -8  21   9       91.88      124.10    244.68 o 
  -6  21   9        1.13      144.16    198.71 o 
  -4  21   9       97.48      164.16    194.33 o 
  -2  21   9        2.76      106.63    162.84 o 
   0  21   9       46.21       95.47    171.87 o 
   2  21   9      214.18      352.05    207.98 o 
   4  21   9       64.68      206.28    196.37 o 
   6  21   9      354.30      454.63    221.90 o 
   8  21   9      203.51      244.75    209.85 o 
  -5  22   9      456.37      660.03    246.43 o 
  -3  22   9      194.54      134.71    199.99 o 
  -1  22   9      129.63      253.56    215.06 o 
   1  22   9      350.85      404.65    222.57 o 
   3  22   9       75.37      218.86    212.87 o 
   5  22   9       12.06       49.36    203.06 o 
   1   1  10        1.82       13.43     34.75 o 
   2   2  10     5836.32     5773.13    143.14 o 
  -1   3  10       69.03      107.59     34.26 o 
   1   3  10    13058.02    14856.00    212.58 o 
   3   3  10     4010.75     3917.23    119.56 o 
  -2   4  10      156.85      134.03     44.21 o 
   0   4  10    12725.52    12335.64    213.73 o 
   2   4  10    27252.83    27324.75    307.06 o 
   4   4  10      346.08      334.82     50.68 o 
  -3   5  10     3360.84     3214.22    136.85 o 
  -1   5  10     2352.21     2429.78    104.06 o 
   1   5  10    34071.17    34137.60    435.89 o 
   3   5  10     1845.37     2077.18    107.71 o 
   5   5  10     1490.29     1616.31     85.25 o 
  -4   6  10     6346.94     6349.01    179.10 o 
  -2   6  10    12159.06    12217.80    231.17 o 
   0   6  10    16719.91    18629.03    254.22 o 
   2   6  10     4062.87     4144.70    126.81 o 
   4   6  10     6178.22     6257.32    183.03 o 
   6   6  10    13949.19    13054.90    248.16 o 
  -5   7  10      154.72      180.78     58.76 o 
  -3   7  10      867.43      901.03     94.35 o 
   1   7  10     4175.92     4130.64    158.77 o 
   3   7  10    19393.03    20572.47    287.28 o 
   5   7  10     1254.36     1277.80    103.75 o 
   7   7  10      364.73      569.56     98.40 o 
  -6   8  10    13229.05    12838.73    314.49 o 
  -4   8  10    14840.93    14112.68    278.35 o 
  -2   8  10     2492.68     2316.23    141.43 o 
   0   8  10      107.01       79.50     46.40 o 
   2   8  10      147.16      365.09     73.09 o 
   6   8  10    25239.10    22679.95    427.11 o 
   8   8  10     8835.40     8416.74    272.00 o 
  -7   9  10     5965.23     5330.97    257.29 o 
  -5   9  10      607.06      724.58     98.09 o 
  -3   9  10       57.83      174.60     66.89 o 
  -1   9  10      285.17      372.78     63.85 o 
   1   9  10     1073.83     1262.45    108.31 o 
   3   9  10     5097.35     5635.77    226.22 o 
   5   9  10     1284.55     1205.62    129.80 o 
   7   9  10     4557.39     4926.86    272.55 o 
   9   9  10    19079.74    19080.58    492.17 o 
  -8  10  10    18457.48    18074.82    408.58 o 
  -6  10  10    11553.99    12201.03    328.93 o 
  -4  10  10    15551.89    16380.70    328.36 o 
  -2  10  10    26620.97    25584.46    436.08 o 
   0  10  10       18.19       66.77     59.38 o 
   2  10  10     1794.75     1899.91    159.02 o 
   4  10  10      782.38      576.64    100.80 o 
   6  10  10     2812.16     2326.55    186.31 o 
   8  10  10    10497.95     9434.05    332.12 o 
  10  10  10    17648.20    16191.71    457.90 o 
  -9  11  10     1396.26     1396.02    177.82 o 
  -7  11  10     6831.32     6687.59    283.80 o 
  -5  11  10      911.43      930.19    151.94 o 
  -3  11  10     2663.56     2481.44    186.84 o 
  -1  11  10     4767.93     4427.36    221.89 o 
   1  11  10      282.17      277.75     90.61 o 
   3  11  10        8.54       82.47     77.68 o 
   5  11  10       14.90       83.25     81.47 o 
   7  11  10     5429.20     5287.38    297.61 o 
   9  11  10    15211.91    16006.94    451.12 o 
  11  11  10      481.14      516.80    144.01 o 
 -10  12  10      734.32      687.76    149.36 o 
  -8  12  10     7179.04     7592.66    341.88 o 
  -6  12  10    20030.22    19281.29    471.98 o 
  -4  12  10    15262.78    13811.07    393.91 o 
  -2  12  10     2237.25     1884.87    177.44 o 
   0  12  10       89.10       75.88     84.77 o 
   2  12  10      710.93      666.52    123.19 o 
   4  12  10     1525.87     1261.61    157.15 o 
   6  12  10     3229.66     3721.41    259.15 o 
   8  12  10     9366.78     9012.40    357.42 o 
  10  12  10    12065.96    12379.83    417.05 o 
  12  12  10     4211.18     4319.56    318.19 o 
 -11  13  10      565.47      480.02    152.59 o 
  -9  13  10        7.87       44.49    117.18 o 
  -7  13  10     4190.36     4143.15    281.56 o 
  -5  13  10      738.42      579.24    142.53 o 
  -3  13  10     2053.68     1967.51    180.21 o 
  -1  13  10     1606.86     1255.26    170.71 o 
   1  13  10      244.36      186.63     98.09 o 
   3  13  10      257.92      223.50    106.63 o 
   5  13  10      387.84      364.64    116.79 o 
   7  13  10      520.03      376.09    125.14 o 
   9  13  10      294.92      405.24    142.48 o 
  11  13  10        4.66      163.42    124.46 o 
  13  13  10     2000.68     1543.22    258.72 o 
 -12  14  10     3431.65     4003.42    339.41 o 
 -10  14  10     2266.94     2514.71    276.92 o 
  -8  14  10     2859.54     3461.03    295.08 o 
  -6  14  10     7682.45     7377.40    350.34 o 
  -4  14  10    14669.17    14006.19    423.89 o 
  -2  14  10     6721.91     6372.89    319.05 o 
   0  14  10     1188.24     1280.66    178.30 o 
   2  14  10      179.43      110.70    107.44 o 
   4  14  10      287.26      360.55    124.68 o 
   6  14  10      354.13      465.65    131.80 o 
   8  14  10     1419.55     1468.54    197.06 o 
  10  14  10     2889.34     2808.31    262.30 o 
  12  14  10     3271.27     3373.76    315.78 o 
  14  14  10     2408.48     2341.26    319.98 o 
 -13  15  10     2173.92     1820.45    276.44 o 
 -11  15  10     1022.41      734.35    185.86 o 
  -9  15  10     1025.32      917.68    186.48 o 
  -7  15  10     1640.83     1686.36    215.46 o 
  -5  15  10     2393.36     2555.50    240.93 o 
  -3  15  10     9053.30     8241.29    408.12 o 
  -1  15  10      988.80     1069.39    165.79 o 
   1  15  10        1.95       39.88    104.07 o 
   3  15  10      837.51      978.19    187.72 o 
   5  15  10     1342.92     1724.86    220.68 o 
   7  15  10      157.81      189.22    135.19 o 
   9  15  10       16.98       90.88    117.92 o 
  11  15  10      369.79      386.33    169.45 o 
  13  15  10      650.50      942.79    227.54 o 
  15  15  10      560.27      396.65    204.31 o 
 -14  16  10      722.87      913.56    238.31 o 
 -12  16  10     1002.97     1199.14    245.15 o 
 -10  16  10     3713.50     3660.66    329.55 o 
  -8  16  10     8063.44     7779.57    444.88 o 
  -6  16  10     5061.59     4937.94    324.65 o 
  -4  16  10     1184.66     1044.25    195.90 o 
  -2  16  10     2694.86     2440.83    262.30 o 
   0  16  10     2437.28     2453.44    238.49 o 
   2  16  10        0.44       35.43    115.18 o 
   4  16  10     2348.85     2293.35    263.42 o 
   6  16  10      687.55      791.39    177.27 o 
   8  16  10       89.91      142.59    132.52 o 
  10  16  10      480.68      530.77    174.52 o 
  12  16  10     1128.76     1183.28    234.45 o 
  14  16  10     1000.70     1262.26    255.70 o 
 -13  17  10     1259.83     1145.96    271.55 o 
 -11  17  10      528.82      482.10    197.41 o 
  -9  17  10     1132.67      965.42    211.03 o 
  -7  17  10       75.52       85.02    126.69 o 
  -5  17  10        9.30       41.37    122.80 o 
  -3  17  10      447.52      405.47    162.55 o 
  -1  17  10      195.29      266.58    141.04 o 
   1  17  10       24.56       34.36    111.66 o 
   3  17  10     1408.34     1562.09    211.16 o 
   5  17  10        8.09       44.73    125.73 o 
   7  17  10      301.31      453.85    178.63 o 
   9  17  10       21.34       68.79    153.32 o 
  11  17  10      131.10       93.47    163.94 o 
  13  17  10      129.20      367.99    189.80 o 
 -12  18  10      998.30     1468.95    316.50 o 
 -10  18  10     1829.72     2015.38    297.90 o 
  -8  18  10     2655.48     3144.26    346.68 o 
  -6  18  10     2260.93     1894.43    265.56 o 
  -4  18  10     1529.18     1855.74    248.56 o 
  -2  18  10      196.92      194.23    146.87 o 
   0  18  10      144.57      245.05    153.30 o 
   2  18  10       88.29      230.03    137.40 o 
   4  18  10      400.60      396.32    162.97 o 
   6  18  10      336.24      222.56    164.52 o 
   8  18  10      313.26      457.51    179.23 o 
  10  18  10       64.96      177.23    183.72 o 
  12  18  10      193.10      456.73    213.49 o 
 -11  19  10      267.62      324.86    210.08 o 
  -9  19  10      701.07      621.39    251.34 o 
  -7  19  10      542.18      483.27    204.70 o 
  -5  19  10      320.83      534.58    186.31 o 
  -3  19  10       17.89       49.02    134.81 o 
  -1  19  10       44.23      132.10    143.35 o 
   1  19  10       31.00       89.38    132.29 o 
   3  19  10      277.66      283.67    163.06 o 
   5  19  10       49.29       69.93    159.39 o 
   7  19  10        1.83       90.01    177.87 o 
   9  19  10      147.13      190.24    190.47 o 
  11  19  10        4.02      142.91    200.52 o 
 -10  20  10      522.88      760.84    285.38 o 
  -8  20  10      917.18     1071.73    305.83 o 
  -6  20  10      966.64     1086.24    229.44 o 
  -4  20  10      761.20      824.13    230.60 o 
  -2  20  10      256.59      261.12    175.55 o 
   0  20  10      288.23      421.10    189.89 o 
   2  20  10        0.43       73.95    157.21 o 
   4  20  10       12.83      118.01    177.63 o 
   6  20  10      104.37      205.87    193.89 o 
   8  20  10        8.50       87.92    191.15 o 
  10  20  10       58.47      194.47    199.67 o 
  -7  21  10      274.62      168.22    256.58 o 
  -5  21  10      257.13      361.65    198.57 o 
  -3  21  10       62.40      170.18    183.89 o 
  -1  21  10        1.49       68.86    168.66 o 
   1  21  10        5.80       69.64    180.12 o 
   3  21  10       89.74      303.77    212.79 o 
   5  21  10      342.17      583.39    230.90 o 
   7  21  10        0.26       81.13    194.00 o 
  -4  22  10      113.51      343.92    222.71 o 
  -2  22  10       24.53       66.82    180.78 o 
   0  22  10      105.49      159.25    192.66 o 
   2  22  10       12.90      344.12    251.88 o 
   4  22  10        5.03      175.29    208.30 o 
   0   1  11     3183.63     3083.68    115.32 o 
  -1   2  11    16388.21    16334.19    236.92 o 
   1   2  11       17.38       58.33     44.01 o 
  -2   3  11      310.97      336.27     59.70 o 
   0   3  11      434.28      335.77     53.39 o 
   2   3  11    83310.77    89712.73   1032.21 o 
  -3   4  11    11186.63    10560.22    191.62 o 
  -1   4  11    54469.84    53562.21    540.38 o 
   1   4  11    22407.20    21998.29    286.11 o 
   3   4  11     9064.98     9432.32    183.29 o 
  -4   5  11     3384.71     3325.30    145.47 o 
  -2   5  11      107.28      154.84     44.39 o 
   0   5  11     8344.01     8951.95    187.34 o 
   4   5  11    16240.22    15210.39    232.53 o 
  -5   6  11     8001.32     7926.92    199.42 o 
  -3   6  11      364.97      502.19     76.49 o 
   1   6  11    42745.05    42229.30    602.86 o 
   3   6  11    51613.12    54859.89    612.01 o 
   5   6  11    19686.93    19125.30    301.45 o 
  -6   7  11    11740.32    10199.58    276.79 o 
  -4   7  11     1531.22     1637.31    119.40 o 
  -2   7  11     3664.07     4233.09    166.97 o 
   0   7  11    44922.14    49320.21    469.50 o 
   2   7  11      863.72      877.00     85.71 o 
   4   7  11    15748.73    17459.60    442.86 o 
   6   7  11        8.94       69.77     59.80 o 
  -7   8  11      336.19      368.94     99.28 o 
  -5   8  11     3088.52     3731.92    175.68 o 
  -3   8  11     2100.72     1792.16    133.17 o 
  -1   8  11       53.06      206.10     63.42 o 
   1   8  11     7111.36     6858.09    197.66 o 
   3   8  11    53724.68    55473.77    575.16 o 
   5   8  11    41899.92    42107.59    521.29 o 
   7   8  11     7056.57     6445.27    238.46 o 
  -8   9  11     4856.81     5225.38    284.53 o 
  -6   9  11     1367.39     1499.21    149.39 o 
  -4   9  11      250.69      406.90     80.60 o 
  -2   9  11     2590.97     2683.06    160.17 o 
   2   9  11      328.78      529.96     78.74 o 
   4   9  11     2969.03     3369.91    199.82 o 
   6   9  11     1278.41     1215.71    159.08 o 
   8   9  11       70.21      114.56     93.13 o 
  -9  10  11      482.42      311.53    136.62 o 
  -7  10  11     2181.11     2152.57    188.59 o 
  -5  10  11     7613.29     7278.44    262.55 o 
  -3  10  11     5137.56     4899.40    225.82 o 
  -1  10  11    16190.43    16071.42    358.18 o 
   1  10  11    13227.92    13166.70    280.79 o 
   3  10  11    14188.90    14096.03    342.69 o 
   5  10  11    11632.11    11414.23    363.18 o 
   7  10  11    16230.55    15039.72    414.77 o 
   9  10  11    10086.52    10189.22    358.94 o 
 -10  11  11       16.78       51.90    101.59 o 
  -8  11  11     2929.52     3374.42    247.39 o 
  -6  11  11       15.34      100.95    104.87 o 
  -4  11  11     1461.37     1539.48    185.26 o 
  -2  11  11     7824.22     7513.56    259.13 o 
   0  11  11     9812.38     9251.82    290.14 o 
   2  11  11     5855.71     6396.56    247.21 o 
   4  11  11     2575.75     2734.71    200.51 o 
   6  11  11      505.37      605.38    128.30 o 
   8  11  11      166.02      276.15    125.98 o 
  10  11  11     3626.80     3218.07    259.12 o 
 -11  12  11       11.36       55.88    119.50 o 
  -7  12  11     1804.73     1545.34    191.74 o 
  -5  12  11     7630.66     6654.27    317.01 o 
  -3  12  11    25350.62    23378.52    464.79 o 
  -1  12  11    20555.72    20054.88    424.71 o 
   1  12  11    14675.22    13757.93    394.66 o 
   3  12  11    10892.86    10591.54    341.24 o 
   5  12  11      848.85      825.25    151.14 o 
   7  12  11     6761.68     6344.12    324.38 o 
   9  12  11     2941.63     3214.23    265.72 o 
  11  12  11      590.30      518.61    159.49 o 
 -12  13  11      781.42      780.72    176.72 o 
 -10  13  11       73.02      115.11    132.06 o 
  -8  13  11       11.58       74.04    117.04 o 
  -6  13  11     1166.82      911.29    168.33 o 
  -4  13  11      169.94      134.62    105.36 o 
  -2  13  11     4171.34     4098.39    250.81 o 
   0  13  11     2912.93     2750.38    221.61 o 
   2  13  11     1154.26      855.96    154.37 o 
   4  13  11     2074.64     2101.79    208.38 o 
   6  13  11       24.00       61.23     98.66 o 
   8  13  11      543.41      626.73    154.18 o 
  10  13  11     1524.32     1201.05    188.14 o 
  12  13  11       20.28       71.96    121.30 o 
 -13  14  11       21.56      197.02    167.48 o 
 -11  14  11      126.89      465.62    169.09 o 
  -9  14  11      362.65      258.22    139.66 o 
  -7  14  11      855.07      895.76    159.56 o 
  -5  14  11      157.21      284.60    128.57 o 
  -3  14  11     7154.22     6580.12    366.82 o 
  -1  14  11    13213.85    12358.09    400.67 o 
   1  14  11     7644.30     7392.59    337.10 o 
   3  14  11     3265.17     3148.09    263.50 o 
   5  14  11     2702.46     2638.27    251.38 o 
   7  14  11     3635.64     3440.64    278.28 o 
   9  14  11      447.51      376.25    138.13 o 
  11  14  11     1021.82     1002.33    179.79 o 
  13  14  11      118.96      114.73    169.69 o 
 -14  15  11      220.53      379.76    193.20 o 
 -12  15  11      451.28      628.59    206.66 o 
 -10  15  11       15.85       85.65    137.67 o 
  -8  15  11       17.36      126.71    132.82 o 
  -6  15  11       20.82      143.02    116.74 o 
  -4  15  11       28.40      138.34    128.80 o 
  -2  15  11        1.56       80.44    118.52 o 
   0  15  11      349.38      330.49    134.30 o 
   2  15  11     1107.02     1085.86    174.92 o 
   4  15  11       37.40      119.35    127.70 o 
   6  15  11        6.39       98.16    122.42 o 
   8  15  11      963.58     1038.92    189.87 o 
  10  15  11      255.83      426.23    152.85 o 
  12  15  11      863.88     1261.96    235.22 o 
  14  15  11      606.31      661.42    216.81 o 
 -15  16  11      176.57      168.22    186.83 o 
 -13  16  11        4.83       49.67    154.56 o 
 -11  16  11       17.31       55.74    144.19 o 
  -9  16  11       52.40       96.69    139.61 o 
  -7  16  11      386.49      516.17    165.21 o 
  -5  16  11      110.69      168.63    133.91 o 
  -3  16  11      133.99      258.38    139.28 o 
  -1  16  11     1807.28     2000.55    239.71 o 
   1  16  11     9183.29     8552.52    379.60 o 
   3  16  11     6994.29     7092.75    372.46 o 
   5  16  11     2099.99     1932.21    251.94 o 
   7  16  11      882.35     1013.22    192.94 o 
   9  16  11       58.45       98.48    139.91 o 
  11  16  11        7.24      109.08    162.21 o 
  13  16  11       61.45      181.09    164.35 o 
  15  16  11       69.83      179.77    196.88 o 
 -14  17  11      384.44      425.39    246.66 o 
 -12  17  11       78.28      239.66    185.34 o 
 -10  17  11        3.32      121.94    149.83 o 
  -8  17  11      264.83      566.03    172.77 o 
  -6  17  11        9.62      124.79    144.23 o 
  -4  17  11      405.00      275.41    155.08 o 
  -2  17  11      465.13      500.04    161.13 o 
   0  17  11      167.75      289.48    134.02 o 
   2  17  11      230.46      243.43    136.71 o 
   4  17  11        4.42       19.84    124.73 o 
   6  17  11      701.58      938.35    195.31 o 
   8  17  11      663.69      741.94    205.76 o 
  10  17  11      744.91     1291.79    249.25 o 
  12  17  11     1327.83     1789.81    283.56 o 
  14  17  11      652.60      729.73    289.82 o 
 -13  18  11      174.91      280.53    220.00 o 
 -11  18  11       42.37      164.05    179.93 o 
  -9  18  11      440.60      443.44    195.21 o 
  -7  18  11      545.59      720.07    210.63 o 
  -5  18  11      472.90      518.92    174.78 o 
  -3  18  11       32.15      113.57    138.29 o 
  -1  18  11        4.86       55.44    131.60 o 
   1  18  11      926.00      839.68    177.28 o 
   3  18  11     2449.26     2502.54    286.93 o 
   5  18  11      793.60      994.23    203.59 o 
   7  18  11       26.05       88.46    164.78 o 
   9  18  11       10.72      107.38    160.60 o 
  11  18  11        0.53       57.13    194.21 o 
  13  18  11       19.32      180.21    229.48 o 
 -10  19  11      492.15      933.54    288.78 o 
  -8  19  11      456.32      731.76    230.97 o 
  -6  19  11      726.41     1083.30    214.25 o 
  -4  19  11      301.36      518.92    178.76 o 
  -2  19  11      108.32      170.31    150.45 o 
   0  19  11       15.87       43.22    133.08 o 
   2  19  11      389.92      394.28    181.48 o 
   4  19  11       25.97       59.50    154.78 o 
   6  19  11      260.11      401.51    207.67 o 
   8  19  11      213.56      395.28    203.34 o 
  10  19  11      426.05      742.31    249.15 o 
  -9  20  11      185.44      127.98    213.33 o 
  -7  20  11      439.28      643.27    226.76 o 
  -5  20  11      268.89      362.19    181.14 o 
  -3  20  11      159.23      216.70    158.80 o 
  -1  20  11       62.81      159.97    167.19 o 
   1  20  11       32.13       59.36    159.86 o 
   3  20  11       97.77       67.53    172.02 o 
   5  20  11      102.67       39.38    175.03 o 
   7  20  11       55.69      201.53    183.26 o 
   9  20  11        3.67      150.36    208.04 o 
  -6  21  11      279.32      420.06    223.45 o 
  -4  21  11      170.07      344.74    197.95 o 
  -2  21  11      346.98      354.19    199.05 o 
   0  21  11      103.67      143.83    174.47 o 
   2  21  11        2.56      125.16    216.03 o 
   4  21  11       12.52      116.95    201.19 o 
   6  21  11       43.57      190.67    209.54 o 
  -3  22  11        8.62       74.59    179.98 o 
  -1  22  11       10.51      138.31    187.99 o 
   1  22  11       29.87      110.06    227.69 o 
   3  22  11       51.34      237.45    222.62 o 
   0   0  12    51782.98    53031.75    928.62 o 
   1   1  12    47811.57    49872.79    447.11 o 
   0   2  12    98313.72   101794.11    848.49 o 
   2   2  12    72537.76    72299.74    713.42 o 
  -1   3  12    11554.29    12664.70    222.60 o 
   1   3  12    14553.98    14170.84    240.63 o 
   3   3  12     7805.61     7807.40    181.03 o 
  -2   4  12    27417.12    28408.37    361.33 o 
   0   4  12    61784.71    64807.27    626.96 o 
   2   4  12    67330.90    66907.73   1016.54 o 
   4   4  12    43209.31    43915.23    468.90 o 
  -3   5  12    10622.91     9875.20    189.75 o 
  -1   5  12     3732.00     3200.96    128.97 o 
   1   5  12     2882.86     2887.57    122.09 o 
   3   5  12      362.62      445.85     62.20 o 
   5   5  12    31346.06    31456.29    441.20 o 
  -4   6  12     1536.00     1894.31    127.77 o 
  -2   6  12     3732.15     3429.57    154.98 o 
   0   6  12     7297.39     6923.59    173.98 o 
   2   6  12    17724.99    16817.90    290.85 o 
   4   6  12    32784.33    30845.46    397.40 o 
   6   6  12     9382.48     9179.74    205.85 o 
  -5   7  12     2863.28     3073.50    154.31 o 
  -3   7  12       37.04      158.31     62.12 o 
  -1   7  12     2462.12     2747.46    118.34 o 
   1   7  12    21978.33    22579.30    345.37 o 
   3   7  12     3250.51     3443.19    121.43 o 
   5   7  12     5658.78     6371.60    192.37 o 
   7   7  12     1984.43     1986.41    163.00 o 
  -6   8  12    10790.39     9548.21    284.36 o 
  -4   8  12    12635.18    12068.91    270.97 o 
  -2   8  12     7101.46     6950.16    204.07 o 
   0   8  12     2870.03     2720.45    144.32 o 
   2   8  12     9038.33     8988.92    223.41 o 
   4   8  12     8448.38     8210.66    249.23 o 
   6   8  12     1759.76     1821.14    178.62 o 
   8   8  12      666.79      418.62    119.15 o 
  -7   9  12      177.12      116.61     85.48 o 
  -5   9  12      697.38      837.80    122.10 o 
  -3   9  12      335.31      342.33     83.97 o 
  -1   9  12     1614.11     1679.46    142.46 o 
   1   9  12      787.10     1011.55     99.79 o 
   3   9  12     1186.36     1268.15    126.48 o 
   5   9  12      192.98      300.73     83.17 o 
   7   9  12       92.20      115.40     88.71 o 
   9   9  12      523.73      669.30    136.50 o 
  -8  10  12       90.49      174.85    110.03 o 
  -6  10  12     5521.92     5670.43    259.48 o 
  -4  10  12     7644.10     7569.36    255.39 o 
  -2  10  12    11703.93    11340.45    313.45 o 
   0  10  12     4808.00     4638.30    220.79 o 
   2  10  12     3065.86     2946.24    186.00 o 
   4  10  12     3766.30     4010.14    219.61 o 
   6  10  12     1621.13     1780.29    186.69 o 
   8  10  12       88.21      118.54    102.31 o 
  10  10  12     1168.59     1301.23    181.34 o 
  -9  11  12      223.97      129.38    123.41 o 
  -7  11  12      266.95      257.72    110.19 o 
  -5  11  12     1020.58     1019.05    156.02 o 
  -3  11  12     1269.77     1221.44    144.46 o 
  -1  11  12     1198.60     1072.73    154.56 o 
   1  11  12        4.65       32.15     83.36 o 
   3  11  12      359.61      290.30     98.23 o 
   5  11  12      602.55      842.05    149.82 o 
   7  11  12     5275.12     5597.99    311.20 o 
   9  11  12     6316.72     5738.31    331.27 o 
  11  11  12     1223.32      991.18    190.25 o 
 -10  12  12        1.77       13.65    111.40 o 
  -8  12  12      981.10     1254.13    196.54 o 
  -6  12  12     2709.90     2811.07    237.22 o 
  -4  12  12       32.86       67.30    100.04 o 
  -2  12  12      615.34      447.75    106.55 o 
   0  12  12        4.03       32.97     87.63 o 
   2  12  12      279.46      322.66    112.94 o 
   4  12  12      148.37      137.55     99.24 o 
   6  12  12      133.12      130.91    104.51 o 
   8  12  12       99.83       74.48    107.42 o 
  10  12  12      395.24      471.05    145.02 o 
  12  12  12      195.34       67.42    128.60 o 
 -11  13  12        0.01       61.93    127.67 o 
  -9  13  12       85.74       85.28    126.27 o 
  -7  13  12        5.47       58.57    107.62 o 
  -5  13  12     4117.92     4676.56    293.09 o 
  -3  13  12      132.94      197.97    109.68 o 
  -1  13  12       32.69       75.80    101.08 o 
   1  13  12      128.64      192.91    106.91 o 
   3  13  12     1091.08      919.82    158.48 o 
   5  13  12       63.88       60.61    109.95 o 
   7  13  12     3911.96     4116.25    288.99 o 
   9  13  12     4761.09     4661.11    320.87 o 
  11  13  12        1.54       83.79    112.56 o 
  13  13  12        0.94       40.17    135.50 o 
 -12  14  12      120.43      284.13    153.03 o 
 -10  14  12      185.46      223.93    141.02 o 
  -8  14  12     1207.52     1356.51    218.92 o 
  -6  14  12        2.09       83.10    111.11 o 
  -4  14  12      238.54      176.58    110.22 o 
  -2  14  12      194.51      284.64    132.72 o 
   0  14  12     1735.73     1923.91    211.60 o 
   2  14  12     1918.47     1981.74    216.81 o 
   4  14  12      489.46      513.28    144.48 o 
   6  14  12       68.68      144.46    123.82 o 
   8  14  12      668.77      830.19    161.00 o 
  10  14  12      367.43      378.83    148.41 o 
  12  14  12      104.86      167.80    140.49 o 
  14  14  12       26.61      152.50    175.13 o 
 -13  15  12        8.18       37.98    157.11 o 
 -11  15  12      774.91      793.50    191.02 o 
  -9  15  12       17.40      123.04    129.76 o 
  -7  15  12      251.47      264.49    139.76 o 
  -5  15  12      438.25      332.52    142.54 o 
  -3  15  12      941.23     1015.86    191.48 o 
  -1  15  12     4537.01     4620.04    304.76 o 
   1  15  12     2469.22     2703.10    252.06 o 
   3  15  12      864.93      958.67    182.86 o 
   5  15  12      460.39      321.19    142.91 o 
   7  15  12     1150.25      938.85    186.14 o 
   9  15  12      112.57       45.46    126.09 o 
  11  15  12       52.50      168.03    143.26 o 
  13  15  12       79.48      141.74    175.37 o 
  15  15  12       51.93      104.05    181.49 o 
 -14  16  12       23.50      110.30    186.96 o 
 -12  16  12      181.25      316.23    177.46 o 
 -10  16  12       67.90      128.31    144.06 o 
  -8  16  12      196.60      216.30    148.80 o 
  -6  16  12     1323.35     1392.91    220.65 o 
  -4  16  12     1130.63     1133.67    205.53 o 
  -2  16  12      812.48      841.32    179.89 o 
   0  16  12      459.81      468.64    146.02 o 
   2  16  12     1108.72     1176.57    188.17 o 
   4  16  12     1130.22     1301.00    216.74 o 
   6  16  12      377.22      426.89    166.80 o 
   8  16  12       65.74       31.27    127.43 o 
  10  16  12       96.73      269.19    173.25 o 
  12  16  12       56.85      108.14    177.26 o 
  14  16  12       19.09      105.48    184.83 o 
 -13  17  12      374.92      367.52    193.23 o 
 -11  17  12       72.84      119.62    167.88 o 
  -9  17  12      108.32      204.62    159.95 o 
  -7  17  12       17.88      120.67    153.41 o 
  -5  17  12       86.49      118.61    149.16 o 
  -3  17  12      323.99      494.30    172.63 o 
  -1  17  12     1196.73     1356.62    220.53 o 
   1  17  12     2114.25     2532.94    253.77 o 
   3  17  12     1481.88     1719.35    242.67 o 
   5  17  12     1985.64     2222.69    261.95 o 
   7  17  12     1330.61     1085.13    211.17 o 
   9  17  12      328.85      376.22    184.61 o 
  11  17  12      236.34      252.29    192.94 o 
  13  17  12        5.20      151.35    204.69 o 
 -12  18  12      186.32      371.83    214.40 o 
 -10  18  12       11.52       89.56    159.27 o 
  -8  18  12      498.76      468.57    189.02 o 
  -6  18  12      554.71      509.31    192.00 o 
  -4  18  12      609.87      913.33    203.63 o 
  -2  18  12      208.76      258.06    152.24 o 
   0  18  12      226.34      364.65    161.75 o 
   2  18  12      628.46      823.85    196.03 o 
   4  18  12      641.45      697.43    190.87 o 
   6  18  12      578.11      638.25    196.10 o 
   8  18  12      699.21      642.22    201.24 o 
  10  18  12      379.55      428.25    199.94 o 
  12  18  12       22.50      109.98    205.92 o 
 -11  19  12       66.32      213.11    241.97 o 
  -9  19  12       30.08      143.92    177.42 o 
  -7  19  12       14.78       83.34    179.15 o 
  -5  19  12       69.35       90.03    155.13 o 
  -3  19  12      267.73      442.00    175.50 o 
  -1  19  12        3.44      105.96    142.25 o 
   1  19  12      117.37      247.47    176.92 o 
   3  19  12      793.24     1213.50    225.89 o 
   5  19  12     1239.33     1726.19    285.62 o 
   7  19  12      249.24      438.29    193.35 o 
   9  19  12      280.51      396.03    217.79 o 
  11  19  12      107.36      118.27    203.85 o 
  -8  20  12       92.97      220.85    199.50 o 
  -6  20  12      307.11      390.39    199.37 o 
  -4  20  12      600.99      915.40    219.85 o 
  -2  20  12      498.66      831.03    213.81 o 
   0  20  12     1054.85     1646.30    243.40 o 
   2  20  12     2151.76     2620.52    332.41 o 
   4  20  12     1294.16     1763.56    319.01 o 
   6  20  12      351.74      582.27    229.33 o 
   8  20  12      355.90      217.09    198.26 o 
  -7  21  12      395.93      516.59    223.16 o 
  -5  21  12      459.26      518.59    210.41 o 
  -3  21  12       12.43      137.04    176.80 o 
  -1  21  12      117.93      260.24    192.90 o 
   1  21  12      304.90      378.22    214.75 o 
   3  21  12      541.27      688.20    274.69 o 
   5  21  12      598.20      912.63    261.71 o 
   7  21  12      300.61      516.17    235.33 o 
  -2  22  12      695.37     1090.33    253.03 o 
   0  22  12      931.85     1285.86    312.91 o 
   2  22  12      891.11      975.21    301.96 o 
   0   1  13       68.07       40.70     44.49 o 
  -1   2  13    16683.15    15846.05    276.05 o 
   1   2  13     6068.67     5666.21    165.65 o 
   2   3  13    47337.38    51072.18    737.27 o 
  -3   4  13    37379.58    39985.13    494.65 o 
  -1   4  13    46070.94    52074.70    507.42 o 
   1   4  13     1446.57     1428.79    104.54 o 
   3   4  13       12.29       60.67     45.95 o 
  -4   5  13     3626.83     3226.96    132.14 o 
  -2   5  13     1484.60     1761.91    125.22 o 
   0   5  13    52781.29    55580.19    613.23 o 
   2   5  13    47488.59    49762.34    538.56 o 
   4   5  13     4403.44     4689.79    156.77 o 
  -5   6  13     3093.59     3026.21    153.92 o 
  -3   6  13     3130.08     3106.27    156.77 o 
   1   6  13     2667.86     2980.03    132.66 o 
   3   6  13       18.28       10.21     47.78 o 
   5   6  13    14657.24    14810.62    285.78 o 
  -6   7  13     9905.67     9900.08    283.83 o 
  -4   7  13    11244.77    10389.19    249.97 o 
  -2   7  13    17319.21    15954.11    302.68 o 
   0   7  13    38021.02    36160.85    637.58 o 
   2   7  13     2730.64     2717.85    123.66 o 
   4   7  13      236.58      354.50     68.80 o 
   6   7  13     6585.69     6424.92    238.58 o 
  -7   8  13    11660.41    11024.25    309.05 o 
  -5   8  13     2350.94     2271.96    174.84 o 
  -3   8  13      205.89      222.04     69.51 o 
  -1   8  13     1538.08     1582.19    120.29 o 
   1   8  13     4787.07     5451.90    195.37 o 
   3   8  13     1315.56     1383.62    133.41 o 
   5   8  13      954.98     1104.53    142.37 o 
   7   8  13     1259.96     1392.03    179.51 o 
  -8   9  13     8766.72     8345.64    331.42 o 
  -6   9  13    10118.55    10040.98    303.10 o 
  -4   9  13     5366.81     4998.03    206.76 o 
  -2   9  13    18688.97    17308.93    371.50 o 
   0   9  13    11249.78    10983.50    305.78 o 
   2   9  13      189.85      253.50     82.76 o 
   4   9  13     7953.28     7114.53    251.97 o 
   6   9  13     9886.53    10137.54    331.75 o 
   8   9  13     8314.55     7944.18    325.04 o 
  -9  10  13      879.68      629.81    140.99 o 
  -7  10  13     3298.71     2969.15    215.97 o 
  -5  10  13      109.12       37.01     87.68 o 
  -3  10  13       99.19      183.20     83.69 o 
  -1  10  13       59.07      247.04     85.89 o 
   1  10  13     2360.82     2252.24    186.17 o 
   3  10  13     1928.96     2133.60    172.99 o 
   5  10  13       28.45      119.15     89.08 o 
   7  10  13     2204.03     2578.15    227.42 o 
   9  10  13      628.75      610.44    149.09 o 
 -10  11  13        0.37       30.72    107.57 o 
  -8  11  13     2963.27     2879.90    266.02 o 
  -6  11  13    19924.00    18305.79    462.06 o 
  -4  11  13     9231.80     8060.35    312.79 o 
  -2  11  13     9717.17     9003.36    290.18 o 
   0  11  13    10426.69     9957.03    333.53 o 
   2  11  13     6695.42     6140.41    291.62 o 
   4  11  13    10065.83     9115.14    298.31 o 
   6  11  13     8809.49     8008.18    324.61 o 
   8  11  13     6805.77     7026.58    355.64 o 
  10  11  13      364.83      316.66    129.85 o 
 -11  12  13      180.68      275.07    143.22 o 
  -9  12  13      134.78       85.53    121.00 o 
  -7  12  13     1779.38     1853.64    229.82 o 
  -5  12  13      724.57      693.74    141.73 o 
  -3  12  13      106.05       98.32     99.24 o 
  -1  12  13      288.82      366.84    112.01 o 
   1  12  13       14.87       65.95     93.47 o 
   3  12  13       98.78      134.51    101.63 o 
   5  12  13      957.23      915.15    172.49 o 
   7  12  13     3147.15     2862.72    242.78 o 
   9  12  13      262.74      104.31    113.68 o 
  11  12  13        6.42       74.05    117.88 o 
 -12  13  13        2.47       91.48    136.68 o 
 -10  13  13        2.83       79.20    125.80 o 
  -8  13  13      302.37      390.47    149.82 o 
  -6  13  13     6106.19     6101.86    336.14 o 
  -4  13  13     3260.04     3284.19    253.83 o 
  -2  13  13     4256.97     4334.23    332.72 o 
   0  13  13     4143.94     4423.32    283.02 o 
   2  13  13    10216.83     9826.72    363.60 o 
   4  13  13     4303.65     4503.93    316.26 o 
   6  13  13     1795.59     1797.80    230.31 o 
   8  13  13       69.98      102.14    108.83 o 
  10  13  13      171.01      141.50    124.37 o 
  12  13  13     1136.92      841.72    198.75 o 
 -13  14  13      237.06      107.96    148.26 o 
 -11  14  13      499.95      327.65    158.72 o 
  -9  14  13        3.60       80.54    127.78 o 
  -7  14  13     2771.48     2550.47    263.99 o 
  -5  14  13     4277.48     4058.18    295.23 o 
  -3  14  13      697.87      585.06    160.93 o 
  -1  14  13      812.89      576.75    144.57 o 
   1  14  13      629.41      514.99    138.57 o 
   3  14  13       16.71      100.24    122.99 o 
   5  14  13       58.11       75.05    111.98 o 
   7  14  13      352.17      431.11    157.50 o 
   9  14  13        2.17       87.84    129.19 o 
  11  14  13        1.64       62.02    129.42 o 
  13  14  13      446.69      649.20    194.00 o 
 -14  15  13       88.29       75.54    173.22 o 
 -12  15  13       11.37      104.22    144.68 o 
 -10  15  13      561.60      493.37    168.78 o 
  -8  15  13       38.78      157.99    126.78 o 
  -6  15  13       72.95      100.69    114.33 o 
  -4  15  13     1003.37     1085.79    197.33 o 
  -2  15  13     6352.75     6003.23    377.71 o 
   0  15  13     5133.85     5157.72    328.65 o 
   2  15  13     3970.03     4029.67    292.53 o 
   4  15  13     3592.69     3295.18    307.90 o 
   6  15  13     2698.41     2822.72    286.87 o 
   8  15  13        8.79      117.80    133.67 o 
  10  15  13      550.98      819.35    195.68 o 
  12  15  13      777.74      613.11    205.55 o 
  14  15  13      113.55      125.01    175.82 o 
 -15  16  13       63.95      207.49    206.49 o 
 -13  16  13       53.30      103.28    177.45 o 
 -11  16  13      372.94      576.98    180.95 o 
  -9  16  13      741.70      850.06    195.50 o 
  -7  16  13     1214.83     1186.68    234.31 o 
  -5  16  13     3556.10     3175.90    303.63 o 
  -3  16  13     4876.82     4849.43    356.72 o 
  -1  16  13     1080.65     1225.83    211.19 o 
   1  16  13        5.62       98.31    121.82 o 
   3  16  13      107.36       49.51    124.67 o 
   5  16  13     1104.54     1303.27    220.17 o 
   7  16  13      958.94      984.13    204.67 o 
   9  16  13      724.06      996.27    203.35 o 
  11  16  13      841.78      934.32    229.49 o 
  13  16  13      412.79      353.36    210.41 o 
  15  16  13      118.50       19.90    181.09 o 
 -12  17  13      106.28      107.76    169.25 o 
 -10  17  13      324.04      378.84    179.13 o 
  -8  17  13        7.94       44.52    153.22 o 
  -6  17  13       24.15       56.42    146.90 o 
  -4  17  13      189.83      248.81    151.00 o 
  -2  17  13     1289.16     1206.89    215.06 o 
   0  17  13     3316.92     3270.00    312.75 o 
   2  17  13     2580.98     2522.39    283.73 o 
   4  17  13     3266.97     3376.38    322.54 o 
   6  17  13     1717.47     1642.20    244.51 o 
   8  17  13     1793.26     2185.70    282.24 o 
  10  17  13     2545.89     3341.78    365.21 o 
  12  17  13      470.37      529.61    239.07 o 
 -11  18  13      396.91      645.06    246.49 o 
  -9  18  13      198.16      227.49    186.50 o 
  -7  18  13      216.67      257.00    176.76 o 
  -5  18  13      302.59      300.73    167.61 o 
  -3  18  13      961.55     1034.17    206.51 o 
  -1  18  13     1589.14     1736.40    250.01 o 
   1  18  13      691.95      708.26    206.02 o 
   3  18  13      213.79      282.41    164.68 o 
   5  18  13     1444.95     1181.38    220.54 o 
   7  18  13      367.63      261.94    162.24 o 
   9  18  13      395.16      736.52    221.73 o 
  11  18  13      520.04      504.53    213.62 o 
 -10  19  13       81.23      294.61    211.64 o 
  -8  19  13       80.54      133.86    177.71 o 
  -6  19  13      101.55      147.84    169.16 o 
  -4  19  13      319.15      313.40    163.19 o 
  -2  19  13       35.48       23.63    137.26 o 
   0  19  13       47.67      123.66    149.86 o 
   2  19  13      495.46      590.26    222.26 o 
   4  19  13     1220.43     1377.55    241.95 o 
   6  19  13      381.22      366.37    196.46 o 
   8  19  13     1153.30     1584.97    274.02 o 
  10  19  13      617.46      701.49    262.13 o 
  -9  20  13      301.53      564.81    250.57 o 
  -7  20  13       75.13      215.44    195.44 o 
  -5  20  13       65.18      219.07    191.77 o 
  -3  20  13      229.37      187.39    169.11 o 
  -1  20  13      338.08      399.28    179.92 o 
   1  20  13      618.42      617.61    213.69 o 
   3  20  13      116.74      337.46    197.32 o 
   5  20  13      131.91      244.84    201.93 o 
   7  20  13      246.86      403.45    227.49 o 
   9  20  13      179.72      129.26    208.66 o 
  -6  21  13       19.22      126.76    197.45 o 
  -4  21  13        6.78      112.82    186.79 o 
  -2  21  13      218.26      167.39    174.65 o 
   0  21  13       49.66      209.01    206.92 o 
   2  21  13      285.48      324.54    226.98 o 
   4  21  13      377.96      610.02    240.04 o 
   6  21  13      195.60      189.44    205.99 o 
   1   1  14      254.04      407.81     72.35 o 
   0   2  14     5199.35     5876.50    168.10 o 
   2   2  14        1.67       71.27     54.94 o 
  -1   3  14        0.96       52.24     47.35 o 
   1   3  14     1131.42     1031.49     89.53 o 
   3   3  14     4625.43     4553.21    161.52 o 
  -2   4  14      370.45      310.25     62.31 o 
   0   4  14       34.17       35.60     47.06 o 
   4   4  14    16292.74    16934.80    282.85 o 
  -3   5  14     6624.82     6238.58    174.12 o 
  -1   5  14     1622.42     1858.68    117.37 o 
   1   5  14     1038.17      891.48     91.15 o 
   3   5  14     7933.49     9185.01    224.46 o 
   5   5  14        6.69       62.74     53.10 o 
  -4   6  14     8185.46     7955.86    222.83 o 
  -2   6  14     8629.90     8031.53    193.66 o 
   0   6  14     7747.81     7803.34    190.50 o 
   2   6  14     2256.00     2073.06    139.62 o 
   4   6  14     4175.22     4347.83    159.51 o 
   6   6  14     8166.87     8440.08    261.58 o 
  -5   7  14     1853.27     1956.62    160.04 o 
  -3   7  14      959.40     1246.14    122.21 o 
  -1   7  14     3891.18     3557.30    143.60 o 
   1   7  14     1322.94     1415.36    106.41 o 
   3   7  14     3016.72     2933.47    135.89 o 
   5   7  14      194.38      175.29     85.02 o 
   7   7  14     4173.63     3983.44    247.80 o 
  -6   8  14    16517.86    14755.26    355.34 o 
  -4   8  14     7903.52     7123.82    223.05 o 
  -2   8  14     3194.70     3238.65    174.23 o 
   0   8  14     8746.40     8991.42    233.09 o 
   2   8  14     1742.24     2102.75    138.97 o 
   4   8  14     5852.88     6003.49    244.99 o 
   6   8  14    11034.33    10144.68    328.74 o 
  -7   9  14     7426.91     7287.58    316.63 o 
  -5   9  14     2785.19     2857.37    204.39 o 
  -3   9  14     5033.11     4817.01    229.27 o 
  -1   9  14     4119.74     3765.36    209.42 o 
   1   9  14      146.49       96.40     73.15 o 
   3   9  14      103.34      152.45     78.46 o 
   5   9  14     1024.30     1146.24    154.98 o 
   7   9  14     8691.92     7836.30    325.43 o 
   9   9  14    14321.48    12835.02    404.20 o 
  -8  10  14     7542.77     7286.60    406.28 o 
  -6  10  14    14936.87    13769.22    399.16 o 
  -4  10  14     5462.28     5749.33    289.46 o 
  -2  10  14     3025.60     3529.18    227.35 o 
   0  10  14      782.48      838.10    131.61 o 
   2  10  14        7.74       13.40     81.87 o 
   4  10  14     3302.59     3430.36    232.21 o 
   6  10  14     5457.15     5314.85    295.38 o 
   8  10  14    10758.56    10066.04    361.91 o 
  10  10  14     1831.40     1584.65    214.52 o 
  -9  11  14     4134.70     4007.72    317.84 o 
  -7  11  14     5410.21     5915.30    355.77 o 
  -5  11  14      501.12      874.54    148.63 o 
  -3  11  14     1278.09     1533.03    180.33 o 
  -1  11  14     1181.69     1355.26    161.56 o 
   1  11  14      191.36      277.19    108.86 o 
   3  11  14      124.43       79.92     97.02 o 
   5  11  14      237.43      194.38    101.19 o 
   7  11  14     4644.72     4109.54    286.44 o 
   9  11  14     4855.19     4460.30    309.03 o 
  11  11  14       96.36       74.76    127.43 o 
 -10  12  14     2160.30     2100.66    243.91 o 
  -8  12  14       67.09      147.09    123.49 o 
  -6  12  14     1936.75     1828.05    208.42 o 
  -4  12  14       41.40       83.68    105.02 o 
  -2  12  14     3586.83     4089.36    264.11 o 
   0  12  14      260.56      308.01    112.19 o 
   2  12  14       28.91      129.55     96.87 o 
   4  12  14      432.92      446.87    146.00 o 
   6  12  14       55.25       90.88    120.15 o 
   8  12  14     1157.25     1067.85    179.15 o 
  10  12  14     1975.12     2020.86    227.78 o 
  12  12  14     5630.18     6000.04    408.80 o 
 -11  13  14      530.44      609.82    173.78 o 
  -9  13  14      979.87      975.09    192.28 o 
  -7  13  14     1718.52     1596.45    223.21 o 
  -5  13  14     6330.65     6509.84    342.79 o 
  -3  13  14     4138.18     4090.61    305.97 o 
  -1  13  14      372.82      355.65    122.44 o 
   1  13  14      106.47      153.48    108.83 o 
   3  13  14       81.12       84.33    114.51 o 
   5  13  14      165.83      129.70    115.62 o 
   7  13  14     3082.49     3072.70    283.87 o 
   9  13  14      949.13      811.36    163.02 o 
  11  13  14      223.15      151.56    135.32 o 
  13  13  14     1027.61     1300.88    230.69 o 
 -10  14  14     6022.07     5550.99    403.93 o 
  -8  14  14     5517.64     5745.32    384.25 o 
  -6  14  14      516.07      758.31    162.75 o 
  -4  14  14      702.73      860.94    174.17 o 
  -2  14  14     1517.42     1330.11    207.81 o 
   0  14  14      232.84      164.47    118.51 o 
   2  14  14      154.29      265.24    119.89 o 
   4  14  14      773.80      773.98    167.46 o 
   6  14  14     1245.49     1258.24    207.19 o 
   8  14  14      643.83      701.25    171.65 o 
  10  14  14     1044.09     1132.18    214.18 o 
  12  14  14     1191.46     1621.03    264.89 o 
  14  14  14      821.31      967.66    246.14 o 
 -13  15  14     1321.64     1678.55    262.20 o 
 -11  15  14      630.35      971.29    210.59 o 
  -9  15  14      832.88     1028.88    210.40 o 
  -7  15  14      308.45      341.79    156.70 o 
  -5  15  14     1346.03     1069.67    201.84 o 
  -3  15  14     2303.67     1965.92    246.60 o 
  -1  15  14     2147.53     2047.96    242.58 o 
   1  15  14       12.05      101.48    117.78 o 
   3  15  14       43.53       53.14    130.41 o 
   5  15  14       12.28       33.53    112.12 o 
   7  15  14      402.06      338.20    145.60 o 
   9  15  14      523.03      606.09    175.94 o 
  11  15  14     1055.23      992.79    209.47 o 
  13  15  14     1020.24     1235.13    288.40 o 
  15  15  14     1511.01     1704.85    310.53 o 
 -14  16  14      720.81      876.02    240.75 o 
 -12  16  14     2054.41     2800.76    324.10 o 
 -10  16  14      529.99      654.26    185.30 o 
  -8  16  14      969.97     1211.74    242.34 o 
  -6  16  14     2614.88     2662.01    307.71 o 
  -4  16  14     5678.20     5007.22    395.63 o 
  -2  16  14     1555.14     1295.31    212.86 o 
   0  16  14       70.17       85.99    124.00 o 
   2  16  14       10.38       47.55    124.52 o 
   4  16  14      405.80      394.53    159.50 o 
   6  16  14      138.61      129.82    130.91 o 
   8  16  14     1153.14     1542.21    237.36 o 
  10  16  14     1645.18     2008.88    279.96 o 
  12  16  14      580.77      591.39    243.59 o 
  14  16  14      355.67      604.85    255.51 o 
 -13  17  14      375.54      589.96    220.35 o 
 -11  17  14      606.06      780.71    213.36 o 
  -9  17  14      963.13     1259.85    267.01 o 
  -7  17  14      481.61      620.08    204.24 o 
  -5  17  14      148.00      231.95    163.09 o 
  -3  17  14      224.54      177.82    141.80 o 
  -1  17  14      340.44      324.79    154.08 o 
   1  17  14       15.04       72.85    153.12 o 
   3  17  14      165.81      225.03    144.99 o 
   5  17  14        5.65      115.29    143.45 o 
   7  17  14        2.33      107.53    143.71 o 
   9  17  14        1.36      127.62    155.12 o 
  11  17  14      131.14      415.92    204.54 o 
  13  17  14      417.59      373.53    233.16 o 
 -12  18  14      828.15     1144.25    261.48 o 
 -10  18  14      326.58      408.56    202.17 o 
  -8  18  14      822.67     1447.43    264.54 o 
  -6  18  14      490.24      592.74    226.83 o 
  -4  18  14      495.27      634.73    183.71 o 
  -2  18  14       48.86      132.60    142.40 o 
   0  18  14        5.42       50.61    140.12 o 
   2  18  14      505.76      510.39    178.16 o 
   4  18  14      676.50      820.39    204.81 o 
   6  18  14       10.34       50.71    142.09 o 
   8  18  14        5.38       78.04    173.35 o 
  10  18  14      154.06      164.10    189.72 o 
  12  18  14      439.84      257.62    225.28 o 
  -9  19  14      641.97      684.82    227.17 o 
  -7  19  14      156.73      213.46    200.27 o 
  -5  19  14       50.69      187.73    182.82 o 
  -3  19  14      100.24      138.34    159.88 o 
  -1  19  14        2.31       52.21    151.85 o 
   1  19  14        1.32      153.69    170.22 o 
   3  19  14       78.46      175.42    160.41 o 
   5  19  14       17.78       37.21    151.53 o 
   7  19  14        2.92      130.76    172.53 o 
   9  19  14       29.55      204.32    189.83 o 
  -8  20  14      250.97      326.85    228.29 o 
  -6  20  14      696.47      982.94    239.86 o 
  -4  20  14      542.00      771.22    210.74 o 
  -2  20  14       44.69       47.18    155.51 o 
   0  20  14       58.83      127.85    184.16 o 
   2  20  14        1.08      218.02    192.41 o 
   4  20  14        3.99      154.18    163.12 o 
   6  20  14       79.58      120.54    208.07 o 
   8  20  14       43.61      274.80    213.89 o 
  -5  21  14      223.53      369.47    211.14 o 
  -3  21  14        8.16      138.46    181.36 o 
  -1  21  14       12.34      143.16    210.27 o 
   1  21  14       14.84       67.93    192.20 o 
   3  21  14        0.17       76.39    227.40 o 
   5  21  14        2.00       79.17    202.46 o 
   0   1  15     2308.76     2736.26    143.30 o 
  -1   2  15     6254.49     6902.99    187.75 o 
   1   2  15    11592.26    11453.01    236.76 o 
  -2   3  15       18.46       44.71     51.38 o 
   0   3  15      974.43     1301.17    104.85 o 
   2   3  15       35.22      186.03     59.38 o 
  -3   4  15     6539.43     6499.15    186.11 o 
   1   4  15    15749.06    16021.77    286.13 o 
   3   4  15     4823.89     4392.92    162.75 o 
  -4   5  15     5920.24     5785.43    182.26 o 
  -2   5  15     3588.80     3865.79    178.13 o 
   0   5  15    10693.52    11041.10    237.54 o 
   2   5  15     3887.67     3895.88    156.72 o 
   4   5  15     1282.62     1366.11    112.07 o 
  -5   6  15     3074.50     2860.75    165.19 o 
  -3   6  15     2440.55     2320.50    150.39 o 
  -1   6  15    11925.40    10739.32    234.06 o 
   1   6  15    15329.17    13938.97    281.33 o 
   3   6  15     4892.71     4384.94    173.53 o 
   5   6  15     1489.57     1866.65    149.98 o 
  -6   7  15      476.71      447.70    106.90 o 
  -4   7  15       85.42      212.52     74.08 o 
   0   7  15     1116.68     1261.92    105.69 o 
   2   7  15     9276.67     9343.69    244.77 o 
   4   7  15     2506.05     2435.02    173.18 o 
   6   7  15     1369.73     1310.78    161.70 o 
  -7   8  15     2622.67     2418.29    209.80 o 
  -5   8  15     6064.43     5907.36    254.02 o 
  -3   8  15     5291.84     5730.75    218.46 o 
  -1   8  15    11834.92    10919.93    293.41 o 
   1   8  15    13491.39    12957.20    292.45 o 
   3   8  15    20243.32    19484.58    388.59 o 
   5   8  15    12729.44    12486.33    364.99 o 
   7   8  15     5944.68     5978.11    296.88 o 
  -8   9  15      606.09      767.74    143.54 o 
  -6   9  15      125.19      275.34    106.98 o 
  -4   9  15      136.45      313.95    105.38 o 
  -2   9  15       88.07      196.04     84.12 o 
   0   9  15     3071.81     3056.68    196.60 o 
   2   9  15     4978.32     5183.92    271.56 o 
   4   9  15     1973.61     1886.47    186.74 o 
   6   9  15      804.47      804.43    144.55 o 
   8   9  15      514.16      673.84    145.90 o 
  -9  10  15     1925.56     1631.67    229.66 o 
  -7  10  15     1126.47     1490.74    208.75 o 
  -5  10  15     7530.26     8043.02    323.74 o 
  -3  10  15     9870.69     9757.61    331.92 o 
  -1  10  15     5963.07     5431.89    256.30 o 
   1  10  15     7100.58     6656.97    296.28 o 
   3  10  15    10713.21     9703.75    336.35 o 
   5  10  15    13941.74    13917.70    396.13 o 
   7  10  15     6136.39     6062.94    324.36 o 
   9  10  15       41.26       90.40    103.07 o 
 -10  11  15      179.96      126.05    126.14 o 
  -8  11  15      595.30      916.33    196.93 o 
  -6  11  15      301.69      182.53    102.63 o 
  -4  11  15      225.73      349.30    113.73 o 
  -2  11  15     3474.29     3908.35    235.42 o 
   0  11  15      871.13      935.91    152.65 o 
   2  11  15     3137.29     3009.95    231.02 o 
   4  11  15     4212.29     4189.44    301.88 o 
   6  11  15       10.21       68.95     96.44 o 
   8  11  15     1223.16     1199.05    178.64 o 
  10  11  15      720.31      791.10    165.56 o 
 -11  12  15      381.56      423.45    153.78 o 
  -9  12  15      311.00      355.77    144.93 o 
  -7  12  15       61.01      117.58    118.55 o 
  -5  12  15     3742.54     4405.71    296.12 o 
  -3  12  15     7285.67     7274.86    371.70 o 
  -1  12  15     8152.27     8461.43    338.15 o 
   1  12  15     8578.78     8242.90    340.22 o 
   3  12  15     6906.08     6789.99    366.97 o 
   5  12  15     3426.08     3447.39    298.16 o 
   7  12  15      658.70      777.54    165.98 o 
   9  12  15      374.50      373.99    134.71 o 
  11  12  15       21.35      105.92    128.39 o 
 -12  13  15      116.72      275.83    153.62 o 
 -10  13  15       45.82      210.05    140.78 o 
  -8  13  15      295.86      160.65    137.90 o 
  -6  13  15     1114.45     1189.52    194.41 o 
  -4  13  15        0.97       51.72    113.04 o 
  -2  13  15     1329.82     1299.26    210.29 o 
   0  13  15      527.62      535.82    137.26 o 
   2  13  15     1992.16     2170.39    224.43 o 
   4  13  15     1073.21     1197.92    193.91 o 
   6  13  15      319.84      312.55    141.10 o 
   8  13  15      110.71      276.37    137.87 o 
  10  13  15      392.83      320.73    135.66 o 
  12  13  15       87.52      237.15    151.65 o 
 -13  14  15       53.26      191.49    160.87 o 
 -11  14  15       34.44      160.14    145.66 o 
  -9  14  15       52.70      241.93    143.96 o 
  -7  14  15      112.33      316.27    147.03 o 
  -5  14  15      131.72      278.07    135.42 o 
  -3  14  15      965.74     1278.47    203.54 o 
  -1  14  15     6602.92     6383.54    383.98 o 
   1  14  15     7195.50     7057.53    356.17 o 
   3  14  15     3475.67     3298.23    329.02 o 
   5  14  15      955.28      793.49    177.97 o 
   7  14  15     1746.04     1958.88    251.30 o 
   9  14  15     1500.79     1611.19    238.26 o 
  11  14  15       20.84      140.13    162.00 o 
  13  14  15       75.26      126.91    151.54 o 
 -14  15  15      361.22      755.71    224.01 o 
 -12  15  15      174.29      211.51    165.30 o 
 -10  15  15       39.54      162.22    140.84 o 
  -8  15  15        3.83       55.02    137.23 o 
  -6  15  15       76.43      154.07    144.10 o 
  -4  15  15      548.81      451.33    155.22 o 
  -2  15  15     1802.98     1820.49    238.45 o 
   0  15  15       21.73       51.62    120.73 o 
   2  15  15      479.28      443.26    156.23 o 
   4  15  15      911.13     1079.50    200.36 o 
   6  15  15     1601.90     1423.20    223.65 o 
   8  15  15      276.19      235.00    148.87 o 
  10  15  15       17.74       67.15    141.55 o 
  12  15  15      261.48      662.38    228.86 o 
  14  15  15      192.64      459.06    227.94 o 
 -13  16  15      135.62      182.34    187.64 o 
 -11  16  15      457.67      386.66    177.29 o 
  -9  16  15      172.41      194.50    164.54 o 
  -7  16  15        1.61       84.73    155.04 o 
  -5  16  15      102.73       95.63    131.49 o 
  -3  16  15      194.51      244.40    141.57 o 
  -1  16  15     1688.85     1851.79    245.57 o 
   1  16  15     3474.62     3737.62    334.20 o 
   3  16  15     2348.46     2369.21    272.91 o 
   5  16  15      642.11      805.41    194.37 o 
   7  16  15      946.01      750.54    196.99 o 
   9  16  15      661.30      754.08    201.87 o 
  11  16  15      134.04      398.94    182.28 o 
  13  16  15        0.22      138.84    203.86 o 
 -12  17  15      128.39      378.89    190.34 o 
 -10  17  15        9.38       74.84    156.93 o 
  -8  17  15        1.68      148.19    172.69 o 
  -6  17  15      558.14      517.46    197.55 o 
  -4  17  15       43.15      141.14    138.51 o 
  -2  17  15       33.99       87.14    137.64 o 
   0  17  15      251.76      141.93    145.91 o 
   2  17  15      809.60      860.02    200.61 o 
   4  17  15      285.44      363.42    156.80 o 
   6  17  15     1077.74     1087.07    225.95 o 
   8  17  15     1517.67     1798.14    265.69 o 
  10  17  15     1088.51     1132.66    254.38 o 
  12  17  15      364.41      327.32    225.93 o 
 -11  18  15      158.68      296.91    202.70 o 
  -9  18  15       29.08      117.97    175.94 o 
  -7  18  15        0.68       94.74    169.44 o 
  -5  18  15       37.60       32.25    158.90 o 
  -3  18  15       23.14       26.79    144.58 o 
  -1  18  15      237.31      340.89    169.66 o 
   1  18  15      787.50     1027.08    231.85 o 
   3  18  15     1166.08     1251.54    229.59 o 
   5  18  15     1334.64     1522.03    256.99 o 
   7  18  15      534.52      572.51    191.44 o 
   9  18  15       97.86      130.00    177.37 o 
  11  18  15       38.45      148.41    226.74 o 
  -8  19  15      267.41      509.52    221.91 o 
  -6  19  15       80.92      148.48    175.19 o 
  -4  19  15        4.35       52.28    157.67 o 
  -2  19  15      152.22      202.83    162.41 o 
   0  19  15       71.43       29.74    152.34 o 
   2  19  15        8.09       66.46    182.37 o 
   4  19  15       73.78      198.99    168.51 o 
   6  19  15      208.30      331.16    175.05 o 
   8  19  15      798.11      917.16    244.23 o 
  -7  20  15       27.38       47.61    186.74 o 
  -5  20  15       53.75      123.24    185.19 o 
  -3  20  15       16.89      155.41    162.72 o 
  -1  20  15        0.96      196.01    183.35 o 
   1  20  15        6.35      110.21    169.62 o 
   3  20  15       76.88      137.20    172.03 o 
   5  20  15       45.28      199.23    169.21 o 
   7  20  15       67.04      265.22    199.38 o 
  -4  21  15      300.29      387.82    217.70 o 
  -2  21  15       49.85      158.62    186.19 o 
   0  21  15       19.48      143.36    196.81 o 
   2  21  15       22.26      150.50    200.58 o 
   4  21  15        0.40      104.61    233.62 o 
   0   0  16    47905.04    51992.24   1148.11 o 
   1   1  16    56125.39    57167.46    544.62 o 
   0   2  16    34664.71    35777.41    430.50 o 
   2   2  16    28364.13    29436.57    423.51 o 
  -1   3  16    14121.50    14703.96    279.22 o 
   1   3  16    15199.58    15114.19    281.02 o 
   3   3  16    19306.08    19415.81    322.23 o 
  -2   4  16    40045.20    39856.07    496.19 o 
   0   4  16    22121.26    21875.81    395.39 o 
   2   4  16    20800.51    19488.86    323.94 o 
   4   4  16    35667.98    36015.13    457.76 o 
  -3   5  16    21270.89    22664.24    343.94 o 
  -1   5  16    14858.08    16150.88    290.51 o 
   1   5  16     4205.99     4223.53    170.05 o 
   3   5  16     8193.61     8445.94    215.46 o 
   5   5  16    12590.19    11895.61    300.44 o 
  -4   6  16     3408.69     3462.80    187.47 o 
  -2   6  16     6409.67     6670.28    216.85 o 
   0   6  16    19563.23    18746.64    318.31 o 
   2   6  16    15121.51    15690.57    287.04 o 
   4   6  16     7467.96     6781.07    221.82 o 
   6   6  16     5947.63     5666.06    242.95 o 
  -5   7  16     3824.50     3940.14    221.62 o 
  -3   7  16     4618.19     4570.11    211.78 o 
  -1   7  16     1655.92     1592.86    135.59 o 
   1   7  16     5561.93     5980.80    218.98 o 
   3   7  16      209.92      467.27    103.44 o 
   5   7  16     8696.02     7800.93    310.31 o 
   7   7  16     5660.53     5202.86    289.01 o 
  -6   8  16     3775.91     3888.81    258.96 o 
  -4   8  16     1257.92     1261.33    148.80 o 
  -2   8  16       11.95       59.55     71.45 o 
   0   8  16     2218.95     2486.64    179.95 o 
   2   8  16    10216.26    10347.71    295.81 o 
   4   8  16    15001.75    13403.57    368.66 o 
   6   8  16     3042.89     3296.89    245.79 o 
   8   8  16      141.28       28.29     98.12 o 
  -7   9  16      459.69      409.80    136.21 o 
  -5   9  16      420.18      235.10    105.98 o 
  -3   9  16     3109.41     2982.85    204.18 o 
  -1   9  16       14.34       92.20     78.13 o 
   1   9  16      912.56     1088.67    155.45 o 
   3   9  16       38.72       12.88     80.40 o 
   5   9  16     3452.00     3922.50    260.48 o 
   7   9  16      130.04      278.86    114.70 o 
   9   9  16     9637.04     9128.19    381.66 o 
  -8  10  16     3872.12     4063.39    343.26 o 
  -6  10  16     1392.34     1178.60    181.41 o 
  -4  10  16      178.14      217.49     99.76 o 
  -2  10  16     2698.62     2817.57    207.35 o 
   0  10  16     1799.15     1916.89    192.60 o 
   2  10  16      560.08      531.29    122.34 o 
   6  10  16     3928.32     4215.53    279.43 o 
   8  10  16      153.70       85.02    104.59 o 
  10  10  16      225.81      231.07    130.12 o 
  -9  11  16     3843.66     3861.99    320.03 o 
  -7  11  16     1244.03     1385.48    209.17 o 
  -5  11  16     2795.76     2891.50    238.91 o 
  -3  11  16      110.59      285.53    114.23 o 
  -1  11  16     1458.99     1312.57    174.25 o 
   1  11  16      261.01      174.49    101.17 o 
   3  11  16        0.11       33.28    104.36 o 
   5  11  16      683.73      971.98    176.25 o 
   7  11  16       70.66      154.76    108.88 o 
   9  11  16      889.55      755.62    163.75 o 
  11  11  16       41.49       50.26    123.59 o 
 -10  12  16      496.24      292.08    154.24 o 
  -8  12  16     3586.19     3241.19    293.64 o 
  -6  12  16     1730.88     1671.59    219.22 o 
  -4  12  16       25.14      165.37    115.42 o 
  -2  12  16      143.98      139.22    114.59 o 
   0  12  16        3.28       40.26    100.95 o 
   2  12  16      103.10      183.69    115.49 o 
   4  12  16       34.42      119.22    113.03 o 
   6  12  16      169.49      204.75    129.47 o 
   8  12  16      383.29      414.75    146.36 o 
  10  12  16      212.59      294.16    139.33 o 
  12  12  16      177.37      213.20    158.40 o 
 -11  13  16      136.88      131.84    141.28 o 
  -9  13  16      725.29      562.86    164.66 o 
  -7  13  16      429.93      402.32    148.84 o 
  -5  13  16      834.69      918.43    183.38 o 
  -3  13  16      517.80      396.10    142.20 o 
  -1  13  16        2.81       35.95    118.84 o 
   1  13  16       63.75      152.62    113.74 o 
   3  13  16       14.37       34.29    115.68 o 
   5  13  16       51.20      140.85    121.98 o 
   7  13  16        3.26       71.29    117.17 o 
   9  13  16        0.46       46.49    126.12 o 
  11  13  16       25.16      138.01    152.90 o 
  13  13  16      385.73      413.86    177.09 o 
 -12  14  16      391.03      300.84    170.74 o 
 -10  14  16      935.84      940.19    200.25 o 
  -8  14  16      146.54      279.66    145.70 o 
  -6  14  16      932.95     1077.71    221.93 o 
  -4  14  16        0.97       54.07    113.14 o 
  -2  14  16      310.57      192.77    130.86 o 
   0  14  16      683.44      550.36    159.85 o 
   2  14  16     2619.30     2775.68    284.12 o 
   4  14  16      544.43      752.54    176.65 o 
   6  14  16      504.02      311.04    147.14 o 
   8  14  16      265.03      402.50    155.87 o 
  10  14  16        7.67       65.34    131.99 o 
  12  14  16       41.34      110.28    183.31 o 
  14  14  16        1.95      115.31    178.30 o 
 -13  15  16        2.48       94.90    162.50 o 
 -11  15  16       58.84       16.95    140.89 o 
  -9  15  16       38.85      110.78    149.64 o 
  -7  15  16       23.49       42.20    137.75 o 
  -5  15  16      145.09       56.43    136.87 o 
  -3  15  16      185.22      167.73    133.95 o 
  -1  15  16       42.33       82.72    133.92 o 
   1  15  16      374.48      476.94    156.95 o 
   3  15  16       36.26       18.75    130.87 o 
   5  15  16        2.44       62.22    122.97 o 
   7  15  16      130.47      114.49    142.96 o 
   9  15  16      424.86      358.11    167.90 o 
  11  15  16       18.73      138.98    164.96 o 
  13  15  16      169.99      195.54    177.42 o 
 -12  16  16      180.19      318.80    182.82 o 
 -10  16  16        5.47      127.28    145.63 o 
  -8  16  16      338.52      339.88    183.50 o 
  -6  16  16     1384.73     1303.43    245.55 o 
  -4  16  16      875.02      806.83    201.34 o 
  -2  16  16        3.42       66.57    133.14 o 
   0  16  16       46.28      176.93    142.34 o 
   2  16  16     1794.20     1839.31    249.48 o 
   4  16  16      756.30      752.37    191.09 o 
   6  16  16        2.79       72.11    145.88 o 
   8  16  16       17.01       80.72    148.21 o 
  10  16  16       43.32       64.72    157.46 o 
  12  16  16       36.79      285.52    201.07 o 
 -11  17  16        7.11       85.24    184.46 o 
  -9  17  16        7.59       48.93    166.03 o 
  -7  17  16       14.41       28.75    146.77 o 
  -5  17  16      645.41      543.80    214.93 o 
  -3  17  16      600.16      607.10    189.41 o 
  -1  17  16      964.98      965.57    200.53 o 
   1  17  16      940.37     1030.15    230.61 o 
   3  17  16      418.01      565.28    178.96 o 
   5  17  16      100.02      147.23    155.29 o 
   7  17  16       12.12       58.22    144.02 o 
   9  17  16       65.06      177.00    160.51 o 
  11  17  16      135.32      167.53    206.77 o 
 -10  18  16      101.97      189.66    192.26 o 
  -8  18  16      242.28      307.50    203.78 o 
  -6  18  16      178.00      207.50    191.13 o 
  -4  18  16      114.99      217.68    161.03 o 
  -2  18  16      162.47      288.79    166.57 o 
   0  18  16      456.58      718.44    213.35 o 
   2  18  16      305.42      369.98    190.18 o 
   4  18  16       39.79      194.09    161.45 o 
   6  18  16      876.87     1043.98    225.56 o 
   8  18  16      541.40      768.67    214.08 o 
  10  18  16        8.17      150.63    187.21 o 
  -9  19  16       71.70      151.64    192.07 o 
  -7  19  16        0.98       50.82    185.10 o 
  -5  19  16      174.46      244.22    194.78 o 
  -3  19  16      285.21      353.55    186.92 o 
  -1  19  16      329.75      386.52    196.65 o 
   1  19  16      567.24      554.64    215.52 o 
   3  19  16     1064.28     1402.94    272.56 o 
   5  19  16      368.00      479.94    190.12 o 
   7  19  16      159.93      240.43    182.93 o 
   9  19  16       85.38      326.36    211.67 o 
  -6  20  16        4.60      205.23    194.51 o 
  -4  20  16        7.78      180.64    190.45 o 
  -2  20  16      347.37      424.54    213.53 o 
   0  20  16     1134.70     1237.19    256.10 o 
   2  20  16      558.90      659.20    230.37 o 
   4  20  16      326.61      371.62    207.22 o 
   6  20  16      436.38      325.42    214.16 o 
  -1  21  16      168.70      408.18    206.96 o 
   1  21  16      152.80      206.37    208.09 o 
   0   1  17     4841.79     5183.83    185.86 o 
   1   2  17     1050.49     1121.31    107.98 o 
  -2   3  17    12835.71    12556.84    267.93 o 
   0   3  17    14992.48    14808.48    288.04 o 
   2   3  17     2866.55     2818.29    157.91 o 
  -3   4  17    16136.48    15930.97    300.16 o 
  -1   4  17       81.14      106.14     60.21 o 
   1   4  17     5761.33     5735.57    194.38 o 
   3   4  17    14926.01    14290.33    285.61 o 
  -4   5  17     6067.42     6094.69    224.73 o 
  -2   5  17    24217.98    22870.26    389.90 o 
   0   5  17    15269.96    14285.27    286.75 o 
   2   5  17      409.58      283.22     72.81 o 
   4   5  17    21020.35    20275.05    488.81 o 
  -5   6  17     4872.73     5134.75    242.80 o 
  -3   6  17     3714.10     4002.21    199.98 o 
  -1   6  17      981.80      959.15    112.36 o 
   1   6  17     5686.09     5808.46    195.55 o 
   3   6  17     8951.12     8761.44    236.13 o 
   5   6  17     4911.82     5172.47    267.61 o 
  -6   7  17     7113.13     6746.41    300.90 o 
  -4   7  17     1215.99     1368.66    149.89 o 
  -2   7  17     9848.63     9403.89    310.86 o 
   0   7  17     6841.57     6621.42    251.25 o 
   4   7  17     4755.80     4276.35    249.13 o 
   6   7  17     2211.90     2343.27    209.56 o 
  -7   8  17     5333.44     5907.82    315.49 o 
  -5   8  17      114.01      122.83     90.07 o 
  -3   8  17      232.91      240.31     89.04 o 
  -1   8  17     1705.85     1787.96    164.14 o 
   1   8  17      467.76      688.45    129.45 o 
   3   8  17     4282.02     4110.99    247.13 o 
   5   8  17       60.12       83.68     87.63 o 
   7   8  17     2792.43     3148.06    242.81 o 
  -6   9  17     3619.05     3178.99    288.35 o 
  -4   9  17      563.81      772.49    149.79 o 
  -2   9  17     4838.34     5610.20    262.73 o 
   0   9  17     5396.79     5617.93    293.10 o 
   2   9  17    15359.62    13926.67    530.98 o 
   4   9  17     5678.16     5424.01    330.40 o 
   6   9  17     4253.07     4760.16    294.66 o 
   8   9  17     2000.41     2403.75    235.01 o 
  -9  10  17     2695.07     2923.83    276.92 o 
  -7  10  17      967.65      778.77    166.15 o 
  -5  10  17     4344.33     4574.60    287.29 o 
  -3  10  17        1.05       25.55     92.62 o 
  -1  10  17      137.82      174.11    103.17 o 
   1  10  17     1604.03     1935.50    200.73 o 
   3  10  17     9312.86     8523.75    357.37 o 
   5  10  17     1264.29     1295.13    200.55 o 
   7  10  17       62.31      131.18    108.21 o 
   9  10  17      270.48      305.80    136.04 o 
 -10  11  17      271.21      289.14    166.15 o 
  -8  11  17     2007.27     1876.90    224.41 o 
  -6  11  17     1204.22     1394.41    206.94 o 
  -4  11  17     2506.79     2677.01    237.07 o 
  -2  11  17     4039.78     4319.93    307.27 o 
   0  11  17     7117.29     6448.66    319.61 o 
   2  11  17     6584.50     6869.01    360.65 o 
   4  11  17     5078.27     5177.90    345.99 o 
   6  11  17     3063.12     3299.24    283.46 o 
   8  11  17      410.16      548.61    155.77 o 
  10  11  17      360.27      412.60    146.15 o 
 -11  12  17     1306.30     1338.66    223.55 o 
  -9  12  17     2347.42     2417.74    273.48 o 
  -7  12  17      348.34      356.89    144.65 o 
  -5  12  17     1250.40     1529.98    214.19 o 
  -3  12  17      447.66      452.33    134.99 o 
  -1  12  17        4.60       72.35    108.18 o 
   1  12  17     1015.94      947.83    162.08 o 
   3  12  17      991.31      927.18    184.10 o 
   5  12  17      379.94      365.67    141.80 o 
   7  12  17      577.57      603.12    166.21 o 
   9  12  17       11.59       71.43    135.19 o 
  11  12  17        1.61       35.68    120.84 o 
 -12  13  17      142.06      108.71    147.37 o 
 -10  13  17       57.00      113.83    137.89 o 
  -8  13  17      558.67      487.47    169.22 o 
  -6  13  17      215.50      326.68    141.67 o 
  -4  13  17     1458.75     1106.98    188.51 o 
  -2  13  17     2460.55     2403.56    277.96 o 
   0  13  17     5926.77     5932.40    337.67 o 
   2  13  17     4229.29     3768.47    320.59 o 
   4  13  17     4467.32     5079.41    355.23 o 
   6  13  17      224.64      215.61    136.74 o 
   8  13  17      102.72      204.45    141.45 o 
  10  13  17       14.41       46.47    143.43 o 
  12  13  17      303.96      252.86    174.92 o 
 -13  14  17        3.17      118.67    158.75 o 
 -11  14  17      177.03      161.02    160.36 o 
  -9  14  17      309.23      273.39    161.50 o 
  -7  14  17      151.98      187.78    153.41 o 
  -5  14  17       37.35       39.31    126.24 o 
  -3  14  17      437.23      437.08    146.51 o 
  -1  14  17      581.85      889.63    183.01 o 
   1  14  17      519.24      543.61    169.98 o 
   3  14  17      962.98     1062.07    208.75 o 
   5  14  17      795.41      645.14    171.38 o 
   7  14  17       82.91       28.02    125.44 o 
   9  14  17      471.99      525.68    179.44 o 
  11  14  17     1748.52     1705.93    277.57 o 
  13  14  17      211.10      379.99    198.94 o 
 -14  15  17       29.20      117.95    192.57 o 
 -12  15  17       94.41      140.28    175.35 o 
 -10  15  17        0.44      136.57    145.38 o 
  -8  15  17        1.59      100.87    162.13 o 
  -6  15  17      223.99      239.76    165.03 o 
  -4  15  17      267.37      264.76    149.10 o 
  -2  15  17      846.50      690.69    174.38 o 
   0  15  17     1869.82     1717.36    258.45 o 
   2  15  17     2306.08     2764.21    282.36 o 
   4  15  17     2317.67     2455.68    287.54 o 
   6  15  17      260.11      266.87    141.98 o 
   8  15  17     1219.24     1212.35    226.70 o 
  10  15  17      620.59      659.99    207.79 o 
  12  15  17       36.72      112.08    166.60 o 
  14  15  17        5.92      119.63    180.89 o 
 -13  16  17        0.95      234.90    200.76 o 
 -11  16  17      201.06      484.22    190.76 o 
  -9  16  17      663.25      854.54    223.90 o 
  -7  16  17      680.67     1034.77    227.35 o 
  -5  16  17      495.63      704.20    204.24 o 
  -3  16  17       79.43      146.69    139.22 o 
  -1  16  17       12.09       68.78    133.17 o 
   1  16  17        0.73      180.49    161.11 o 
   3  16  17      642.10      612.70    181.81 o 
   5  16  17      428.13      505.31    181.47 o 
   7  16  17        3.66       66.25    139.04 o 
   9  16  17      409.28      633.76    197.41 o 
  11  16  17      662.88      562.49    212.60 o 
  13  16  17      394.62      317.04    226.02 o 
 -10  17  17       15.66       83.12    173.06 o 
  -8  17  17      175.79      128.84    167.61 o 
  -6  17  17        1.32       76.12    152.45 o 
  -4  17  17       76.05       84.76    155.74 o 
  -2  17  17      969.41     1145.14    222.28 o 
   0  17  17      502.75      491.38    186.88 o 
   2  17  17      477.45      500.82    197.31 o 
   4  17  17      416.18      378.75    163.97 o 
   6  17  17     1366.22     1483.22    246.68 o 
   8  17  17     2395.82     2768.07    319.64 o 
  10  17  17      999.35     1120.91    258.06 o 
  -9  18  17      394.11      320.10    213.67 o 
  -7  18  17      185.51      217.93    187.36 o 
  -5  18  17       32.90      136.78    175.68 o 
  -3  18  17       60.81       84.65    148.53 o 
  -1  18  17      107.26      118.03    161.99 o 
   1  18  17      288.99      261.23    184.85 o 
   3  18  17      740.55      676.68    214.47 o 
   5  18  17      112.04      101.72    162.38 o 
   7  18  17      732.50      827.14    223.34 o 
   9  18  17      882.96     1342.38    256.57 o 
  -8  19  17       26.87      131.88    193.09 o 
  -6  19  17        2.93       28.91    165.45 o 
  -4  19  17       67.92      257.77    197.68 o 
  -2  19  17      134.37      188.79    176.35 o 
   0  19  17      117.36      304.88    193.28 o 
   2  19  17      106.55      185.64    196.49 o 
   4  19  17       37.12       60.31    180.48 o 
   6  19  17      679.60      652.89    213.31 o 
   8  19  17      753.33      855.66    256.04 o 
  -5  20  17       51.20      223.31    199.44 o 
  -3  20  17      397.72      608.72    228.86 o 
  -1  20  17      269.16      236.64    198.92 o 
   1  20  17        0.90       27.56    181.35 o 
   3  20  17        2.42       39.05    180.23 o 
   5  20  17      327.41      603.16    225.30 o 
   0   2  18       18.40       42.52     59.08 o 
   2   2  18     1695.78     1853.82    143.24 o 
  -1   3  18     1078.22      995.26    114.78 o 
   1   3  18      295.97      411.78     78.98 o 
   3   3  18     1203.99     1285.30    119.26 o 
  -2   4  18        4.83       60.12     61.26 o 
   0   4  18      359.02      373.92     78.03 o 
   2   4  18     2480.48     2686.75    162.07 o 
   4   4  18        3.08       71.81     68.18 o 
  -3   5  18      144.07      282.89     85.68 o 
  -1   5  18       84.15      181.12     66.75 o 
   1   5  18       55.42      160.97     66.47 o 
   3   5  18      275.41      270.43     77.56 o 
   5   5  18      536.61      477.97    110.35 o 
  -4   6  18     3250.83     3249.46    191.90 o 
  -2   6  18       67.57       91.38     74.09 o 
   0   6  18        1.34       55.20     62.22 o 
   2   6  18     1350.54     1535.14    144.30 o 
   4   6  18      354.58      471.99    121.31 o 
   6   6  18     4631.24     4495.21    272.83 o 
  -5   7  18     1398.88     1514.63    160.71 o 
  -3   7  18      228.83      313.49     92.20 o 
  -1   7  18      653.79      555.98    115.38 o 
   1   7  18     1856.43     2402.73    193.83 o 
   3   7  18     1061.19     1137.14    157.59 o 
   5   7  18     4328.00     4976.06    278.86 o 
   7   7  18     6765.82     6520.59    320.56 o 
  -6   8  18    19727.73    18602.49    509.10 o 
  -4   8  18     9834.08     9213.94    328.89 o 
  -2   8  18     2258.91     2363.12    186.81 o 
   0   8  18       68.88       74.68     81.64 o 
   2   8  18     6984.29     6570.18    296.90 o 
   4   8  18     2141.01     2059.71    200.44 o 
   6   8  18     2455.28     2456.17    218.06 o 
   8   8  18    15985.96    14768.40    445.31 o 
  -5   9  18     2795.66     2071.59    206.03 o 
  -3   9  18     4031.67     4141.12    267.53 o 
  -1   9  18     1153.31     1200.00    152.79 o 
   1   9  18     2682.74     2776.72    225.01 o 
   3   9  18      858.52      939.08    166.26 o 
   5   9  18     5168.88     4567.29    314.77 o 
   7   9  18     8812.28     8345.35    378.59 o 
   9   9  18     1842.70     1764.13    222.58 o 
  -8  10  18     3536.26     3339.31    306.72 o 
  -6  10  18     1402.92     1187.70    197.08 o 
  -4  10  18     4353.22     4001.24    270.17 o 
  -2  10  18     7139.46     7228.63    368.12 o 
   0  10  18       13.34       41.49     95.13 o 
   2  10  18     6224.91     5858.50    346.41 o 
   4  10  18     1271.51     1330.81    190.57 o 
   6  10  18     1507.29     1424.58    225.04 o 
   8  10  18     1714.83     2053.80    217.76 o 
  10  10  18      968.31     1240.52    214.10 o 
  -9  11  18     2170.40     2207.54    266.52 o 
  -7  11  18      182.43       80.59    116.63 o 
  -5  11  18      451.76      233.76    125.41 o 
  -3  11  18     1497.24     1514.52    209.83 o 
  -1  11  18     1686.21     1814.81    196.70 o 
   1  11  18        0.10       80.86    101.88 o 
   3  11  18     1262.00     1232.73    193.60 o 
   5  11  18      276.19      239.64    126.49 o 
   7  11  18     3276.20     3366.11    300.43 o 
   9  11  18     1780.79     1569.96    245.09 o 
  11  11  18     1706.57     1817.25    245.72 o 
 -10  12  18     2757.57     2797.50    293.51 o 
  -8  12  18     1539.59     1398.47    227.04 o 
  -6  12  18      234.23      297.95    141.56 o 
  -4  12  18     1010.33      769.68    168.03 o 
  -2  12  18     2497.17     2091.30    242.09 o 
   0  12  18       37.41       41.02    104.93 o 
   2  12  18       83.12      165.16    122.68 o 
   4  12  18      103.77      130.52    127.19 o 
   6  12  18      957.05      950.50    177.39 o 
   8  12  18     1800.03     1926.66    254.95 o 
  12  12  18      343.54      813.67    202.72 o 
 -11  13  18      956.15      897.67    205.32 o 
  -9  13  18     2361.81     2337.94    270.00 o 
  -7  13  18      961.70      912.54    199.30 o 
  -5  13  18     2554.51     2777.11    309.28 o 
  -3  13  18      763.74      862.90    177.57 o 
  -1  13  18      618.24      586.16    162.71 o 
   1  13  18       21.79       85.49    117.81 o 
   3  13  18      176.63      170.65    143.91 o 
   5  13  18      223.97      279.55    147.47 o 
   7  13  18      195.96      209.12    140.21 o 
   9  13  18     1224.75     1235.98    231.26 o 
  11  13  18     3565.07     4170.60    402.12 o 
  13  13  18     1211.58     1598.94    276.08 o 
 -12  14  18      283.94      514.25    193.13 o 
 -10  14  18     2091.62     2052.40    288.77 o 
  -8  14  18     1369.93     1956.01    281.81 o 
  -6  14  18      682.15     1201.37    225.72 o 
  -4  14  18     2094.81     2383.83    267.46 o 
  -2  14  18     2623.56     2746.53    283.54 o 
   0  14  18     2809.31     2750.20    315.02 o 
   2  14  18      476.17      569.84    163.52 o 
   4  14  18       27.53       72.61    128.71 o 
   6  14  18      189.75       98.83    135.02 o 
   8  14  18     3531.01     3372.74    330.29 o 
  10  14  18     3759.85     4380.45    412.03 o 
  12  14  18      965.39     1239.50    276.36 o 
  14  14  18      483.80      686.32    235.93 o 
 -13  15  18      699.03      809.06    218.89 o 
 -11  15  18     1503.73     1963.34    283.47 o 
  -9  15  18      816.05     1136.09    246.02 o 
  -7  15  18      806.38     1028.57    225.62 o 
  -5  15  18     1142.76     1650.43    259.14 o 
  -3  15  18       44.35      227.49    143.78 o 
  -1  15  18       50.89      208.92    145.65 o 
   1  15  18      105.24      301.81    166.56 o 
   3  15  18       24.18      148.26    139.25 o 
   5  15  18      255.25      338.85    160.12 o 
   7  15  18        2.78      164.92    145.98 o 
   9  15  18      119.85      321.37    164.49 o 
  11  15  18      551.18      825.35    226.55 o 
  13  15  18     1443.35     1321.07    275.03 o 
 -12  16  18      318.55      418.57    197.90 o 
 -10  16  18     1123.29      993.21    243.69 o 
  -8  16  18      918.90     1016.13    233.62 o 
  -6  16  18     1356.01     1586.05    276.24 o 
  -4  16  18      677.68      868.18    233.68 o 
  -2  16  18      220.71      423.83    166.01 o 
   0  16  18      334.42      429.79    177.66 o 
   2  16  18      227.22      341.90    188.53 o 
   4  16  18      390.36      411.54    167.21 o 
   6  16  18      217.65      154.92    152.28 o 
   8  16  18     1607.46     1798.78    273.75 o 
  10  16  18      361.20      556.98    207.45 o 
  12  16  18      410.20      591.93    222.72 o 
 -11  17  18      456.19      445.51    202.99 o 
  -9  17  18      426.71      672.14    225.53 o 
  -7  17  18      875.70     1471.11    274.87 o 
  -5  17  18      896.72     1107.34    259.83 o 
  -3  17  18      674.55      598.06    190.16 o 
  -1  17  18       37.85      137.59    161.89 o 
   1  17  18      108.26      145.91    161.33 o 
   3  17  18      121.15      149.84    171.05 o 
   5  17  18        1.09       28.09    150.50 o 
   7  17  18       52.45      121.15    168.51 o 
   9  17  18      169.38      316.76    183.73 o 
  11  17  18       85.68      268.90    198.98 o 
  -8  18  18      135.01      262.24    193.43 o 
  -6  18  18      537.32      575.68    227.70 o 
  -4  18  18      830.85      933.47    238.07 o 
  -2  18  18      267.70      367.05    189.69 o 
   0  18  18      354.67      160.54    177.91 o 
   2  18  18      243.52      252.72    206.97 o 
   4  18  18       58.40      165.20    176.71 o 
   6  18  18       33.60      102.79    162.94 o 
   8  18  18        3.86      103.04    170.80 o 
  -7  19  18      227.06      334.39    224.28 o 
  -5  19  18      298.53      419.68    217.03 o 
  -3  19  18      106.31      158.03    201.07 o 
  -1  19  18       41.49      216.81    197.67 o 
   1  19  18        1.63       94.56    190.90 o 
   3  19  18       14.94       35.35    185.44 o 
   5  19  18       51.68      150.95    174.36 o 
   7  19  18        2.75      132.39    183.24 o 
  -2  20  18      102.42      277.17    202.10 o 
   0  20  18       10.39      229.13    205.57 o 
   2  20  18        1.38       49.65    185.26 o 
   0   1  19      414.62      476.56     95.14 o 
  -1   2  19     3872.92     3723.09    192.11 o 
   1   2  19     1405.56     1616.47    128.01 o 
  -2   3  19      446.20      555.63     93.64 o 
   0   3  19     1830.58     2313.81    153.50 o 
  -3   4  19      297.34      311.87     86.75 o 
  -1   4  19    10504.71    10304.51    256.79 o 
   1   4  19     9936.38     9046.09    263.25 o 
   3   4  19    12221.08    11258.19    301.43 o 
  -4   5  19      695.14      685.94    112.13 o 
  -2   5  19     2298.70     2670.04    176.96 o 
   0   5  19      877.69      976.05    113.28 o 
   2   5  19       46.72      136.31     68.04 o 
   4   5  19     6663.01     6521.06    244.47 o 
  -5   6  19     7136.73     6736.82    273.69 o 
  -3   6  19     6114.81     6011.42    237.64 o 
  -1   6  19     9705.60     9278.45    295.83 o 
   1   6  19    14760.90    13559.84    316.22 o 
   3   6  19    25727.98    23206.75    689.36 o 
   5   6  19     4731.13     4903.08    275.50 o 
  -6   7  19     2815.87     3109.98    244.91 o 
  -4   7  19       83.20      239.87    104.12 o 
  -2   7  19     3741.68     3686.86    229.06 o 
   0   7  19     4500.19     5051.39    245.51 o 
   2   7  19      477.82      471.04    121.84 o 
   4   7  19    10003.24     9436.23    328.63 o 
   6   7  19     4376.65     4390.80    281.94 o 
  -7   8  19      895.82      784.58    165.93 o 
  -5   8  19     2468.74     2657.37    251.85 o 
  -3   8  19     6895.69     6358.99    302.25 o 
  -1   8  19    11380.74    11100.26    328.51 o 
   1   8  19    17126.79    15139.06    417.18 o 
   3   8  19     6418.37     6087.67    362.87 o 
   5   8  19     4301.71     4223.00    275.24 o 
   7   8  19     3607.91     3562.12    265.72 o 
  -8   9  19      154.16      133.56    115.74 o 
  -6   9  19      283.84      184.92    137.57 o 
  -4   9  19      492.90      533.30    133.87 o 
  -2   9  19     4200.76     3622.59    256.40 o 
   0   9  19     3530.18     3613.13    272.81 o 
   2   9  19      187.66      224.62    117.04 o 
   4   9  19        6.11       43.30    107.45 o 
   6   9  19      588.07      751.06    163.05 o 
   8   9  19     1521.82     1819.67    230.90 o 
  -9  10  19      128.88      168.01    134.73 o 
  -7  10  19      110.23      115.66    121.92 o 
  -5  10  19     2114.77     1653.12    211.44 o 
  -3  10  19     9354.00     8695.49    361.33 o 
  -1  10  19    13029.29    12539.26    398.69 o 
   1  10  19    11354.49    11324.57    378.55 o 
   3  10  19     2848.35     3174.51    299.19 o 
   5  10  19     4395.14     4774.44    337.56 o 
   7  10  19      726.42      508.66    159.08 o 
   9  10  19       27.01       73.57    117.38 o 
 -10  11  19        2.70       56.41    135.35 o 
  -8  11  19        2.15       43.91    117.41 o 
  -6  11  19      847.82      820.72    174.64 o 
  -4  11  19       34.90      141.66    116.60 o 
  -2  11  19      747.37      512.16    154.91 o 
   0  11  19       61.33       30.04     96.80 o 
   2  11  19      153.82      308.44    132.70 o 
   4  11  19     1776.59     2160.04    250.92 o 
   6  11  19      937.30     1045.89    188.63 o 
   8  11  19       15.64       54.11    125.68 o 
  10  11  19      366.45      449.28    177.04 o 
 -11  12  19       51.67      120.60    147.26 o 
  -9  12  19       29.54       96.17    135.27 o 
  -7  12  19      355.21      281.70    139.74 o 
  -5  12  19      841.84      476.45    173.21 o 
  -3  12  19     2610.58     2537.40    264.00 o 
  -1  12  19     8065.39     7969.53    400.86 o 
   1  12  19     5772.68     6330.19    390.24 o 
   3  12  19     1796.41     2056.10    252.74 o 
   5  12  19     3527.91     3477.01    322.38 o 
   7  12  19     4255.16     4103.49    332.78 o 
   9  12  19     2234.69     2349.85    304.14 o 
  11  12  19        6.66       28.76    148.05 o 
 -12  13  19       23.66      158.38    175.72 o 
 -10  13  19        0.65       55.05    145.70 o 
  -8  13  19       19.04      131.19    143.57 o 
  -6  13  19       11.81       58.12    134.53 o 
  -4  13  19       15.74       23.17    129.09 o 
  -2  13  19       36.63       76.25    127.75 o 
   0  13  19        0.74       61.57    135.89 o 
   2  13  19      867.09      821.85    184.75 o 
   4  13  19     2272.22     2880.35    285.31 o 
   6  13  19     1331.74     1265.89    216.00 o 
   8  13  19      234.32      254.74    158.87 o 
  10  13  19      638.41      492.90    190.43 o 
  12  13  19      187.12       94.43    177.38 o 
 -13  14  19       45.73      252.33    185.77 o 
 -11  14  19       84.79      190.81    167.03 o 
  -9  14  19        1.21       75.77    153.09 o 
  -7  14  19      809.11      846.09    211.26 o 
  -5  14  19     1597.05     1472.06    256.12 o 
  -3  14  19      723.38      994.42    186.21 o 
  -1  14  19      768.58      896.44    194.69 o 
   1  14  19     1836.20     2224.24    280.61 o 
   3  14  19     2129.87     2300.31    300.67 o 
   5  14  19     2447.11     2729.64    290.55 o 
   7  14  19     2364.42     2213.55    282.26 o 
   9  14  19     1188.34     1231.12    244.20 o 
  11  14  19      430.97      287.42    194.20 o 
  13  14  19       22.64      110.09    181.58 o 
 -12  15  19       16.20      112.13    177.38 o 
 -10  15  19      112.99      245.26    175.30 o 
  -8  15  19      147.12      214.45    174.61 o 
  -6  15  19       24.33       93.41    153.19 o 
  -4  15  19      236.19      245.99    156.54 o 
  -2  15  19     1490.01     1245.42    217.68 o 
   0  15  19      190.47      202.22    160.40 o 
   2  15  19      302.23      138.49    156.90 o 
   4  15  19     1313.45     1144.75    221.22 o 
   6  15  19      442.30      418.72    164.70 o 
   8  15  19      214.66      290.43    173.42 o 
  10  15  19      491.74      498.27    202.87 o 
  12  15  19       96.53      146.63    189.65 o 
 -11  16  19       76.33      257.58    190.16 o 
  -9  16  19       36.01      114.29    183.95 o 
  -7  16  19       64.40      222.20    175.04 o 
  -5  16  19      530.72      645.43    206.32 o 
  -3  16  19     1061.32     1223.77    226.72 o 
  -1  16  19      998.17     1350.84    248.59 o 
   1  16  19      365.25      434.47    191.87 o 
   3  16  19      661.02      792.66    191.11 o 
   5  16  19     2504.12     2815.16    319.56 o 
   7  16  19      684.12      684.58    203.74 o 
   9  16  19       82.05      191.00    172.50 o 
  11  16  19      143.42      196.11    190.89 o 
 -10  17  19      246.27      264.14    209.70 o 
  -8  17  19      364.73      643.87    218.38 o 
  -6  17  19      144.51      371.31    198.56 o 
  -4  17  19      206.16      281.17    183.56 o 
  -2  17  19      100.59      221.10    179.80 o 
   0  17  19      336.21      262.39    188.73 o 
   2  17  19       24.08      140.68    172.57 o 
   4  17  19      218.06      155.64    154.47 o 
   6  17  19      162.20      282.67    170.74 o 
   8  17  19      982.46     1446.82    257.98 o 
  10  17  19      926.61      878.84    247.12 o 
  -7  18  19      157.10      184.35    189.49 o 
  -5  18  19        3.58      152.18    186.34 o 
  -3  18  19      152.68      361.11    213.63 o 
  -1  18  19     1391.15     1313.39    268.53 o 
   1  18  19     1534.89     1778.72    298.35 o 
   3  18  19     1130.05     1278.93    264.03 o 
   5  18  19      405.46      313.40    190.34 o 
   7  18  19       48.09      158.99    177.03 o 
  -6  19  19      321.29      490.95    232.50 o 
  -4  19  19      493.27      584.03    228.10 o 
  -2  19  19       26.76      113.86    189.17 o 
   0  19  19       39.11      375.94    211.03 o 
   2  19  19       19.54      180.08    193.90 o 
   4  19  19        4.48      102.28    178.10 o 
   6  19  19        2.68      127.09    181.72 o 
   0   0  20    20635.71    19061.32    701.11 o 
   1   1  20    16399.69    17751.51    345.82 o 
   0   2  20    11527.41    10693.58    318.22 o 
   2   2  20    13552.80    13285.46    311.65 o 
  -1   3  20    10134.18    10362.78    279.17 o 
   1   3  20    26070.93    24936.78    408.69 o 
   3   3  20    15214.70    15307.65    323.82 o 
  -2   4  20     7031.03     6616.02    246.95 o 
   0   4  20     7245.29     7147.62    226.90 o 
   2   4  20     9435.90     8913.75    253.72 o 
   4   4  20     2812.52     3145.89    197.22 o 
  -3   5  20     7305.30     7446.21    254.07 o 
  -1   5  20     9361.06     8487.87    267.60 o 
   1   5  20     9602.43     8896.35    250.20 o 
   3   5  20     8191.49     8145.00    258.28 o 
   5   5  20    10703.40    11239.53    360.29 o 
  -4   6  20     3009.14     3199.28    221.08 o 
  -2   6  20     2025.14     2260.64    185.17 o 
   0   6  20     4029.15     4048.99    240.06 o 
   2   6  20     5364.30     5240.92    248.58 o 
   4   6  20     3498.42     3382.91    243.45 o 
   6   6  20        6.62       94.39     94.50 o 
  -5   7  20     8956.31     8018.10    362.11 o 
  -3   7  20     2222.36     2149.94    206.39 o 
  -1   7  20     6827.20     7208.42    280.96 o 
   1   7  20     4786.06     4872.38    279.95 o 
   3   7  20      297.87      156.81    107.25 o 
   5   7  20       99.39      170.46    106.95 o 
   7   7  20     3350.97     3475.21    287.23 o 
  -6   8  20     5031.38     4667.94    327.09 o 
  -4   8  20      565.94      405.89    132.44 o 
  -2   8  20      478.60      358.27    111.27 o 
   0   8  20     3064.41     3247.31    241.52 o 
   2   8  20        5.93       79.38    102.11 o 
   4   8  20     2092.49     1704.58    210.85 o 
   6   8  20     1050.29     1190.50    175.20 o 
   8   8  20      190.31      153.23    118.92 o 
  -7   9  20     5746.63     5848.03    371.92 o 
  -5   9  20     8251.73     8208.97    412.16 o 
  -3   9  20     3849.06     3968.34    273.05 o 
  -1   9  20     3903.65     4405.67    284.95 o 
   1   9  20     3104.21     2822.55    256.59 o 
   3   9  20     1511.27     1727.34    229.52 o 
   5   9  20       47.59       39.62    108.09 o 
   7   9  20      262.87      328.40    135.23 o 
   9   9  20      198.86      290.10    137.45 o 
  -8  10  20       20.78       72.50    132.81 o 
  -6  10  20     1054.23     1059.27    187.63 o 
  -4  10  20     1376.04     1632.58    196.59 o 
  -2  10  20       12.94      126.04    118.38 o 
   0  10  20      219.54      136.48    109.73 o 
   2  10  20        1.78       45.83    110.19 o 
   4  10  20      984.89      976.54    181.11 o 
   6  10  20      529.85      565.37    155.09 o 
   8  10  20       25.96       48.58    125.81 o 
  10  10  20      631.41      486.52    169.90 o 
  -9  11  20      452.58      571.20    166.33 o 
  -7  11  20      690.47      421.33    148.80 o 
  -5  11  20      178.17      216.82    138.01 o 
  -3  11  20      168.59      210.94    126.32 o 
  -1  11  20     1451.15     1602.00    225.98 o 
   1  11  20     1904.07     1727.24    224.07 o 
   3  11  20      422.66      370.59    152.53 o 
   5  11  20        0.52       84.53    119.43 o 
   7  11  20      569.14      621.00    167.87 o 
   9  11  20      105.19      184.75    145.46 o 
  11  11  20      471.64      637.25    199.91 o 
 -10  12  20      227.13      259.87    151.44 o 
  -8  12  20      182.78      231.86    151.88 o 
  -6  12  20      104.70      136.37    144.49 o 
  -4  12  20      875.20      653.10    182.31 o 
  -2  12  20      148.16      239.82    143.58 o 
   0  12  20     2719.46     2746.51    305.44 o 
   2  12  20     2892.70     2649.86    271.40 o 
   4  12  20      404.45      391.42    146.71 o 
   6  12  20      360.10      330.39    147.19 o 
   8  12  20      528.77      530.81    187.68 o 
  10  12  20      531.94      571.18    193.60 o 
  12  12  20      203.94      119.75    164.04 o 
 -11  13  20       50.63      234.48    160.93 o 
  -9  13  20       16.08       29.67    137.34 o 
  -7  13  20       89.26       72.58    145.53 o 
  -5  13  20       40.02      106.20    149.87 o 
  -3  13  20        5.49       37.77    111.17 o 
  -1  13  20      193.22      156.25    133.28 o 
   1  13  20        1.60       15.44    132.82 o 
   3  13  20      138.05      198.63    147.63 o 
   5  13  20       13.97       45.55    128.66 o 
   7  13  20       41.86      182.42    145.79 o 
   9  13  20      869.86     1115.52    236.21 o 
  11  13  20       28.25      131.56    165.06 o 
  13  13  20        2.91      179.84    188.42 o 
 -12  14  20      177.16      275.51    192.07 o 
 -10  14  20        0.51       76.01    158.07 o 
  -8  14  20       73.76       54.88    158.80 o 
  -6  14  20       29.15      137.38    154.91 o 
  -4  14  20      543.31      663.70    197.02 o 
  -2  14  20     1604.86     1692.10    246.94 o 
   0  14  20     1745.34     1774.71    264.32 o 
   2  14  20     3151.34     2365.50    271.54 o 
   4  14  20      408.16      393.44    157.91 o 
   6  14  20      255.55      294.85    154.45 o 
   8  14  20       71.98      147.88    151.80 o 
  10  14  20       35.02      134.91    167.85 o 
  12  14  20       70.67      125.82    198.93 o 
 -11  15  20       29.51      120.19    185.58 o 
  -9  15  20       93.70       78.02    166.34 o 
  -7  15  20       72.91      114.06    164.31 o 
  -5  15  20        9.42      111.36    152.95 o 
  -3  15  20       81.80      196.26    161.69 o 
  -1  15  20       29.14       61.50    140.51 o 
   1  15  20      200.48      270.11    165.77 o 
   3  15  20     1012.49      863.01    202.75 o 
   5  15  20       83.11      171.65    154.44 o 
   7  15  20      450.33      544.58    184.89 o 
   9  15  20      496.65      360.05    196.20 o 
  11  15  20       78.05      145.91    172.76 o 
 -10  16  20        2.94       82.70    180.14 o 
  -8  16  20      216.87      281.79    202.21 o 
  -6  16  20      315.05      442.80    187.37 o 
  -4  16  20      693.76      792.42    243.61 o 
  -2  16  20      169.72      185.77    176.71 o 
   0  16  20      330.94      495.83    202.21 o 
   2  16  20      684.34      707.37    206.95 o 
   4  16  20      439.80      365.71    171.53 o 
   6  16  20      931.34      911.67    214.96 o 
   8  16  20      252.73      376.42    187.94 o 
  10  16  20       36.61      153.17    179.13 o 
  -9  17  20        0.43       82.08    185.81 o 
  -7  17  20      154.30       95.91    177.58 o 
  -5  17  20       75.85      177.05    197.91 o 
  -3  17  20      767.83     1132.62    274.93 o 
  -1  17  20      405.57      753.89    221.35 o 
   1  17  20      414.91      603.35    224.67 o 
   3  17  20      268.78      406.08    192.34 o 
   5  17  20      297.57      293.88    172.90 o 
   7  17  20     1043.06     1119.96    238.27 o 
   9  17  20      288.48      211.20    194.46 o 
  -6  18  20      275.60      241.00    205.52 o 
  -4  18  20      659.66      614.26    216.42 o 
  -2  18  20       26.94      228.53    190.90 o 
   0  18  20       43.01      114.69    192.07 o 
   2  18  20      394.99      648.44    245.60 o 
   4  18  20     1154.67     1646.03    293.90 o 
   6  18  20      840.99     1018.97    239.06 o 
  -3  19  20      813.73     1102.25    299.75 o 
  -1  19  20      601.60      588.37    235.55 o 
   1  19  20      797.74     1096.83    272.27 o 
   3  19  20       85.72      397.97    214.98 o 
   0   1  21      507.36      518.02     98.27 o 
  -1   2  21       81.23      140.65     77.88 o 
   1   2  21     1618.72     1746.62    147.90 o 
  -2   3  21     5379.34     5760.15    246.63 o 
   0   3  21     1688.69     1891.76    153.96 o 
   2   3  21     4050.65     4218.96    210.33 o 
  -3   4  21    12117.03    10926.13    304.51 o 
  -1   4  21      486.00      456.65     94.23 o 
   1   4  21     1182.28     1374.89    134.62 o 
   3   4  21     2458.02     2962.17    193.56 o 
  -4   5  21     3088.20     2935.05    215.53 o 
  -2   5  21     9989.18    10017.65    294.67 o 
   0   5  21     8045.91     8274.22    288.41 o 
   2   5  21     4190.87     4125.69    234.84 o 
   4   5  21     2490.53     2450.22    215.76 o 
  -5   6  21     3334.57     3341.66    251.77 o 
  -3   6  21     3318.77     3908.02    244.73 o 
  -1   6  21        5.78       41.60     81.63 o 
   1   6  21       30.04       60.80     84.94 o 
   3   6  21      906.15     1092.08    160.34 o 
   5   6  21      279.64      350.65    116.92 o 
  -6   7  21      866.96      951.72    168.93 o 
  -4   7  21     4849.48     4694.81    285.43 o 
  -2   7  21     4025.70     3717.87    241.34 o 
   0   7  21     4716.90     4096.77    268.98 o 
   2   7  21     7575.06     7195.07    361.69 o 
   4   7  21     6798.59     6380.43    362.10 o 
   6   7  21      496.36      540.61    144.94 o 
  -7   8  21       68.92      112.43    126.24 o 
  -5   8  21      902.70      688.34    161.76 o 
  -3   8  21      220.37      242.74    113.56 o 
  -1   8  21        6.87       41.51     95.21 o 
   1   8  21        1.04       66.42    105.50 o 
   3   8  21       93.24      107.41    113.86 o 
   5   8  21        1.31       47.08    108.34 o 
   7   8  21      363.65      285.97    135.12 o 
  -8   9  21      110.34      199.87    128.12 o 
  -6   9  21       28.18       74.14    127.62 o 
  -4   9  21     2426.20     2144.10    241.46 o 
  -2   9  21     6740.69     6149.16    361.16 o 
   0   9  21     7112.00     7079.70    353.97 o 
   2   9  21     3805.46     3330.89    287.30 o 
   4   9  21    12505.50    12411.10    448.81 o 
   6   9  21     2740.70     2850.91    279.66 o 
   8   9  21      540.97      591.58    176.02 o 
  -9  10  21      151.33      153.76    131.04 o 
  -7  10  21      760.07      875.90    187.94 o 
  -5  10  21       30.83       60.01    119.42 o 
  -3  10  21      101.59      105.63    119.82 o 
  -1  10  21      175.24      134.53    124.67 o 
   1  10  21      485.84      595.86    155.49 o 
   3  10  21     1381.64     1445.84    208.41 o 
   5  10  21     1238.10     1062.66    195.01 o 
   7  10  21      435.44      528.24    165.69 o 
   9  10  21      774.11      849.73    199.66 o 
 -10  11  21        0.44      117.35    173.58 o 
  -8  11  21        2.01       68.06    137.04 o 
  -6  11  21     1670.03     1143.90    206.86 o 
  -4  11  21      124.03      134.64    139.12 o 
  -2  11  21     3202.46     3207.68    299.13 o 
   0  11  21     7508.50     7855.48    460.86 o 
   2  11  21     8284.13     7678.88    419.20 o 
   4  11  21     4995.37     5204.66    370.65 o 
   6  11  21      776.12     1135.82    201.94 o 
   8  11  21     1462.74     1559.08    254.21 o 
  10  11  21        1.93       20.35    142.30 o 
 -11  12  21      130.12      117.90    166.84 o 
  -9  12  21      361.88      468.35    169.81 o 
  -7  12  21      108.46      146.38    156.18 o 
  -5  12  21      664.93      480.52    182.54 o 
  -3  12  21      493.25      457.70    151.82 o 
  -1  12  21        5.78       74.26    140.19 o 
   1  12  21     1269.92     1204.87    203.51 o 
   3  12  21     4013.45     3597.65    326.09 o 
   5  12  21      475.02      287.58    145.97 o 
   7  12  21       94.63      211.32    143.81 o 
   9  12  21       86.01      176.45    155.57 o 
  11  12  21      167.26      212.63    183.24 o 
 -12  13  21      643.33     1027.75    257.12 o 
 -10  13  21       52.73       30.61    147.66 o 
  -8  13  21      389.74      446.36    190.49 o 
  -6  13  21      808.67     1074.09    223.90 o 
  -4  13  21      424.58      765.15    201.56 o 
  -2  13  21     2964.47     3267.65    326.77 o 
   0  13  21     1825.64     1948.23    268.16 o 
   2  13  21     6043.48     6115.01    407.84 o 
   4  13  21     2263.82     2688.50    288.44 o 
   6  13  21      508.44      683.50    193.51 o 
   8  13  21      352.99      527.65    192.07 o 
  10  13  21        5.08       24.42    159.16 o 
  12  13  21      269.81      343.52    214.16 o 
 -13  14  21      452.32      612.05    235.46 o 
 -11  14  21      298.48      463.14    215.18 o 
  -9  14  21      119.43      166.44    172.33 o 
  -7  14  21        6.80       93.80    156.27 o 
  -5  14  21      397.31      430.79    182.45 o 
  -3  14  21      167.48      295.95    172.57 o 
  -1  14  21       19.01       90.24    147.40 o 
   1  14  21      426.47      291.20    178.16 o 
   3  14  21      873.55     1040.25    198.64 o 
   5  14  21       53.55       76.46    137.58 o 
   7  14  21      110.06      235.75    160.20 o 
   9  14  21      105.40      280.18    174.58 o 
  11  14  21      441.74      464.53    212.30 o 
  13  14  21      934.50     1244.70    276.84 o 
 -10  15  21      110.69      174.93    187.63 o 
  -8  15  21       95.17      294.87    184.66 o 
  -6  15  21        6.25      136.50    173.64 o 
  -4  15  21      558.18      801.68    221.56 o 
  -2  15  21     1266.96     1366.28    255.58 o 
   0  15  21      878.45     1226.37    243.56 o 
   2  15  21     1916.43     2131.75    300.21 o 
   4  15  21      487.90      643.73    193.55 o 
   6  15  21      866.66      826.65    204.15 o 
   8  15  21      359.56      691.02    212.83 o 
  10  15  21       40.20      123.73    176.32 o 
  -9  16  21       94.92      128.89    183.95 o 
  -7  16  21      300.37      317.86    193.88 o 
  -5  16  21      204.14      290.87    184.40 o 
  -3  16  21       26.13      128.19    190.82 o 
  -1  16  21       44.87      156.02    172.77 o 
   1  16  21       28.44      162.01    178.71 o 
   3  16  21      251.38      223.29    170.35 o 
   5  16  21       18.02       82.53    159.56 o 
   7  16  21      241.20      183.15    170.04 o 
   9  16  21      114.69      292.46    199.10 o 
  -8  17  21       62.63       97.96    188.28 o 
  -6  17  21        2.46       72.22    176.15 o 
  -4  17  21      483.29      466.16    217.17 o 
  -2  17  21      264.95      411.83    227.32 o 
   0  17  21      442.38      559.61    213.57 o 
   2  17  21      289.13      512.14    236.90 o 
   4  17  21      436.47      334.69    198.39 o 
   6  17  21      793.34      990.66    231.50 o 
   8  17  21      224.40      470.24    216.07 o 
  -5  18  21      219.55      303.26    208.27 o 
  -3  18  21       71.87      211.64    213.46 o 
  -1  18  21      130.15      144.75    182.94 o 
   1  18  21       42.75       67.33    178.95 o 
   3  18  21      145.74      108.85    189.97 o 
   5  18  21        3.88      139.78    195.37 o 
  -2  19  21       97.91      140.59    222.03 o 
   0  19  21      131.90       22.97    191.78 o 
   2  19  21       21.84      221.12    205.09 o 
   1   1  22      293.85      341.61     94.25 o 
   0   2  22      487.03      545.44    104.33 o 
   2   2  22     2302.38     2536.77    186.44 o 
  -1   3  22     2105.32     2255.37    172.52 o 
   1   3  22     1107.44     1371.24    150.44 o 
   3   3  22       17.95      100.77     79.44 o 
  -2   4  22      176.86      289.79     94.24 o 
   0   4  22      529.76      463.87    100.95 o 
   2   4  22      155.25      229.19     93.58 o 
   4   4  22      481.79      683.36    126.50 o 
  -3   5  22     1569.95     1721.89    165.10 o 
  -1   5  22      302.05      370.72    107.98 o 
   1   5  22      280.63      476.69    110.24 o 
   3   5  22     1315.73     1438.21    169.54 o 
   5   5  22       17.76      102.54    109.18 o 
  -4   6  22      113.60       79.85    105.62 o 
  -2   6  22      336.62      313.53    108.80 o 
   0   6  22      106.57      160.22     93.84 o 
   2   6  22       10.87       89.36    102.93 o 
   4   6  22       30.69       65.91    109.59 o 
   6   6  22     1805.37     1898.03    223.81 o 
  -5   7  22     1608.10     1794.49    225.64 o 
  -3   7  22      807.90     1151.53    175.25 o 
  -1   7  22      281.41      347.78    110.29 o 
   1   7  22      190.01      239.90    123.43 o 
   3   7  22       36.97       55.06    109.38 o 
   5   7  22       36.54       51.32    109.73 o 
   7   7  22       14.97       78.62    111.46 o 
  -6   8  22     2068.64     2030.11    236.11 o 
  -4   8  22     9534.67     8749.96    392.47 o 
  -2   8  22     3964.12     4451.56    333.80 o 
   0   8  22      154.46      106.08    105.86 o 
   2   8  22      595.29      593.09    149.15 o 
   4   8  22     1875.00     1974.44    238.26 o 
   6   8  22     5080.12     4477.04    332.71 o 
   8   8  22     2585.51     2423.27    295.82 o 
  -7   9  22     3339.27     3493.79    318.93 o 
  -5   9  22     3570.67     3468.05    299.59 o 
  -3   9  22      421.37      357.91    138.66 o 
  -1   9  22      596.91      485.76    147.82 o 
   1   9  22      292.55      255.47    132.16 o 
   3   9  22      215.52      201.68    128.46 o 
   5   9  22     1809.50     1619.96    220.82 o 
   7   9  22     1195.67     1074.80    209.42 o 
   9   9  22     1838.18     2102.54    278.25 o 
  -8  10  22        7.61       54.34    138.08 o 
  -6  10  22       59.12      171.12    137.89 o 
  -4  10  22     3956.46     3989.42    342.47 o 
  -2  10  22      816.96      768.55    175.11 o 
   0  10  22       23.69       88.73    131.14 o 
   2  10  22     1561.41     1407.91    218.87 o 
   4  10  22     1580.59     1775.58    226.54 o 
   6  10  22      103.20      150.69    129.08 o 
   8  10  22     1066.88      969.37    211.78 o 
  10  10  22     1872.13     1494.29    259.40 o 
  -9  11  22     1829.24     2006.55    267.63 o 
  -7  11  22     9829.06     9827.70    484.44 o 
  -5  11  22     7062.14     6557.11    453.39 o 
  -3  11  22     4178.68     4470.39    375.97 o 
  -1  11  22      989.95      799.83    206.53 o 
   1  11  22      313.34      150.83    129.57 o 
   3  11  22       25.03      116.03    130.02 o 
   5  11  22     2876.04     2696.69    283.27 o 
   7  11  22     2577.73     2524.98    310.36 o 
   9  11  22     2018.02     2077.03    293.33 o 
  11  11  22     1357.04     1344.38    257.42 o 
 -10  12  22      634.81      755.71    211.35 o 
  -8  12  22      114.00      225.63    165.81 o 
  -6  12  22      807.77      849.62    204.79 o 
  -4  12  22      789.22      866.16    214.38 o 
  -2  12  22      162.88      285.64    145.38 o 
   0  12  22       80.97      103.60    136.06 o 
   2  12  22      337.18      381.81    155.39 o 
   4  12  22        9.32      110.24    140.88 o 
   6  12  22       34.29      117.71    135.60 o 
   8  12  22      641.28      495.22    192.36 o 
  10  12  22     1451.00     1321.53    253.38 o 
  12  12  22     1668.65     1641.58    290.43 o 
 -11  13  22     2658.01     3138.31    369.87 o 
  -9  13  22     2051.95     2113.74    305.23 o 
  -7  13  22     3235.87     3394.30    367.71 o 
  -5  13  22     3193.61     3186.74    349.31 o 
  -3  13  22     2486.78     2288.61    296.37 o 
  -1  13  22      114.81      171.73    149.26 o 
   1  13  22      649.29      745.18    204.25 o 
   3  13  22       54.20      198.68    146.73 o 
   5  13  22     1910.40     2096.38    270.07 o 
   7  13  22     1090.32     1529.65    244.19 o 
   9  13  22      704.60      759.40    217.65 o 
  11  13  22      954.12     1547.05    270.46 o 
  13  13  22     1040.46     1294.73    288.36 o 
 -12  14  22      536.39      618.25    235.63 o 
 -10  14  22      296.40      350.94    200.95 o 
  -8  14  22     1223.82     1505.80    272.49 o 
  -6  14  22     1472.46     1807.71    290.14 o 
  -4  14  22      478.09      493.38    190.56 o 
  -2  14  22      111.08      298.97    171.52 o 
   0  14  22      113.84      282.21    168.43 o 
   2  14  22      245.30      314.87    171.00 o 
   4  14  22      654.68      436.40    177.69 o 
   6  14  22       87.75      171.72    161.01 o 
   8  14  22      948.84      939.94    230.94 o 
  10  14  22     1056.13     1209.55    261.43 o 
  12  14  22      974.17     1108.07    292.27 o 
 -11  15  22      820.33     1217.62    307.53 o 
  -9  15  22     1368.58     1863.51    309.45 o 
  -7  15  22     2021.14     2311.81    312.52 o 
  -5  15  22     2381.44     2730.04    337.75 o 
  -3  15  22      577.21      564.30    223.55 o 
  -1  15  22        5.60       73.36    163.18 o 
   1  15  22       72.98      187.69    168.37 o 
   3  15  22      111.76      137.70    159.38 o 
   5  15  22      132.24      280.47    158.06 o 
   7  15  22      248.04      243.21    166.16 o 
   9  15  22      873.72     1048.36    248.40 o 
  11  15  22      956.35     1232.99    278.47 o 
  -8  16  22     1444.68     1311.46    301.04 o 
  -6  16  22      874.28      669.89    224.51 o 
  -4  16  22      236.80      277.93    189.16 o 
  -2  16  22       43.05      116.99    205.20 o 
   0  16  22       84.65      140.25    176.68 o 
   2  16  22       70.98      306.82    206.40 o 
   4  16  22       38.90      133.50    186.89 o 
   6  16  22      234.82      402.99    184.95 o 
   8  16  22       67.64      126.84    190.46 o 
  -7  17  22      698.75      729.51    237.52 o 
  -5  17  22      683.07      536.68    232.14 o 
  -3  17  22      219.25      301.05    221.57 o 
  -1  17  22       89.15      253.33    189.48 o 
   1  17  22        0.38       98.76    183.34 o 
   3  17  22        0.00       67.56    181.77 o 
   5  17  22       11.42       71.78    184.93 o 
   7  17  22       98.89      195.61    178.44 o 
  -4  18  22       34.54      123.10    230.49 o 
  -2  18  22        7.23      136.97    225.15 o 
   0  18  22      284.70      446.22    224.13 o 
   2  18  22       49.89      140.12    198.54 o 
   4  18  22      157.34      193.39    198.36 o 
   0   1  23     2496.52     2590.92    189.82 o 
  -1   2  23     1638.90     1809.06    159.23 o 
   1   2  23      377.04      382.42     98.84 o 
  -2   3  23      738.00      769.04    124.99 o 
   0   3  23     1816.06     1823.77    160.90 o 
   2   3  23     1731.29     1445.34    150.47 o 
  -3   4  23     2565.54     2273.46    186.52 o 
  -1   4  23      145.70      132.22     87.88 o 
   1   4  23      511.32      468.68    115.94 o 
   3   4  23     4976.44     4970.11    272.89 o 
  -4   5  23     6575.25     6112.41    311.12 o 
  -2   5  23      289.63      193.47    102.15 o 
   0   5  23      316.28      358.39    106.52 o 
   2   5  23     1722.80     1560.05    213.76 o 
   4   5  23     8072.53     7474.49    340.31 o 
  -5   6  23     7622.45     7528.16    384.34 o 
  -3   6  23     1954.37     2339.28    230.19 o 
  -1   6  23     2771.48     3425.56    239.12 o 
   1   6  23     3622.06     3848.14    288.14 o 
   3   6  23     5682.98     6028.66    357.63 o 
   5   6  23    11036.38     9566.18    404.20 o 
  -6   7  23     2590.70     2433.35    245.33 o 
  -4   7  23      603.21      724.60    168.47 o 
  -2   7  23      491.39      894.33    156.90 o 
   0   7  23      183.77      287.96    134.05 o 
   2   7  23     1033.91      943.79    182.17 o 
   4   7  23     4775.50     4717.73    330.37 o 
   6   7  23     7912.87     7314.56    445.18 o 
  -7   8  23     4853.62     4920.49    355.84 o 
  -5   8  23     3430.04     3543.13    309.59 o 
  -3   8  23      798.70      824.05    148.70 o 
  -1   8  23     5631.50     5725.63    358.07 o 
   1   8  23     3569.63     3585.43    298.22 o 
   3   8  23     2633.05     2756.84    267.28 o 
   5   8  23     2098.77     2004.12    238.86 o 
   7   8  23      512.60      322.52    153.35 o 
  -8   9  23      460.01      636.80    188.82 o 
  -6   9  23      338.51      409.06    160.90 o 
  -4   9  23      369.33      299.64    154.06 o 
  -2   9  23        3.11       70.81    119.98 o 
   0   9  23      599.65      594.47    161.01 o 
   2   9  23      742.40      572.23    162.21 o 
   4   9  23      714.93      635.59    173.33 o 
   6   9  23     1841.67     1395.89    236.57 o 
   8   9  23      655.27      594.62    174.81 o 
  -9  10  23      669.00      757.24    207.92 o 
  -7  10  23      362.88      478.52    168.03 o 
  -5  10  23     1159.94     1288.68    229.38 o 
  -3  10  23     4566.40     4344.85    373.14 o 
  -1  10  23     6957.90     6895.48    440.88 o 
   1  10  23     4109.70     3744.34    316.77 o 
   3  10  23     3592.41     3453.14    314.82 o 
   5  10  23      224.45      300.63    138.86 o 
   7  10  23      176.37      276.54    161.67 o 
   9  10  23      377.85      573.74    184.81 o 
 -10  11  23       36.69       57.15    157.16 o 
  -8  11  23        2.49       18.77    135.84 o 
  -6  11  23        0.15       85.02    141.30 o 
  -4  11  23      327.61      199.74    154.60 o 
  -2  11  23      636.90      687.62    173.18 o 
   0  11  23        1.99       61.32    128.25 o 
   2  11  23      265.31      294.37    141.34 o 
   4  11  23       86.90      197.20    135.83 o 
   6  11  23       36.32      178.90    137.12 o 
   8  11  23        0.18       66.38    149.30 o 
  10  11  23      373.00      571.76    188.95 o 
 -11  12  23      402.26      560.62    211.40 o 
  -9  12  23      221.46      153.40    169.96 o 
  -7  12  23       74.72      168.84    162.86 o 
  -5  12  23      431.79      714.87    204.46 o 
  -3  12  23     1724.27     1561.07    248.45 o 
  -1  12  23     2913.87     2641.22    312.93 o 
   1  12  23     3051.36     2457.98    297.44 o 
   3  12  23     2816.16     2762.74    290.37 o 
   5  12  23     1646.33     1958.45    265.60 o 
   7  12  23     1176.38     1234.82    235.53 o 
   9  12  23      605.72      645.29    206.38 o 
  11  12  23     1371.85     1164.58    258.73 o 
 -12  13  23      453.40      429.87    212.26 o 
 -10  13  23        1.80       19.58    186.02 o 
  -8  13  23       75.26      173.23    177.40 o 
  -6  13  23       47.48      175.74    170.54 o 
  -4  13  23       33.16      148.42    151.26 o 
  -2  13  23      371.55      411.67    183.27 o 
   0  13  23      113.69      235.80    161.90 o 
   2  13  23      378.95      421.12    188.94 o 
   4  13  23        0.08      157.65    143.85 o 
   6  13  23      169.11      145.47    151.96 o 
   8  13  23       31.74      123.34    174.81 o 
  10  13  23        0.36       67.06    161.56 o 
  12  13  23       43.92       71.51    188.86 o 
 -11  14  23       76.24       98.32    194.27 o 
  -9  14  23       42.02      158.66    187.72 o 
  -7  14  23      155.78      168.83    184.97 o 
  -5  14  23      860.68      985.83    236.57 o 
  -3  14  23      923.31     1071.24    285.36 o 
  -1  14  23      815.64      931.89    218.36 o 
   1  14  23      411.58      487.92    192.13 o 
   3  14  23      396.81      586.02    195.63 o 
   5  14  23     1195.58     1359.43    238.14 o 
   7  14  23      958.10      886.57    222.75 o 
   9  14  23      532.99      609.22    217.55 o 
  11  14  23      235.20      293.47    205.00 o 
 -10  15  23      135.02      190.28    215.86 o 
  -8  15  23        1.90       82.40    181.55 o 
  -6  15  23       18.02       92.75    161.86 o 
  -4  15  23      167.90      254.26    212.13 o 
  -2  15  23      103.81      172.28    180.52 o 
   0  15  23       77.08      108.10    160.11 o 
   2  15  23      469.11      531.81    224.53 o 
   4  15  23       41.10      149.66    166.36 o 
   6  15  23        3.13      138.74    157.29 o 
   8  15  23       43.51      211.29    185.82 o 
  10  15  23       55.39      121.31    187.48 o 
  -7  16  23       13.63       72.51    183.79 o 
  -5  16  23      195.60      214.13    192.94 o 
  -3  16  23      681.18      805.32    259.64 o 
  -1  16  23      424.96     1010.80    246.97 o 
   1  16  23      273.17      492.35    214.05 o 
   3  16  23      570.82      813.46    235.06 o 
   5  16  23      260.48      379.52    196.62 o 
   7  16  23      229.34      516.10    220.60 o 
  -6  17  23      276.93      469.07    229.70 o 
  -4  17  23      346.90      585.54    263.13 o 
  -2  17  23      202.06      276.61    232.50 o 
   0  17  23       63.21      206.33    191.29 o 
   2  17  23        0.15      120.39    185.82 o 
   4  17  23       15.42      143.23    196.75 o 
   6  17  23        0.45       30.72    198.05 o 
  -1  18  23       29.67      315.09    235.65 o 
   1  18  23      214.16      348.75    224.50 o 
   0   0  24     6725.21     5960.06    526.65 o 
   1   1  24    10808.86     9810.30    289.74 o 
   0   2  24      301.67      236.76     93.45 o 
   2   2  24      503.63      517.87    117.89 o 
  -1   3  24     8897.04     8682.08    291.59 o 
   1   3  24      527.40      719.94    120.25 o 
   3   3  24     5085.22     5652.76    264.79 o 
  -2   4  24       17.63       81.48     87.33 o 
   0   4  24     9617.22     9321.60    323.43 o 
   2   4  24     4400.10     4524.07    287.48 o 
   4   4  24      196.63      226.05    115.33 o 
  -3   5  24     2727.52     2730.90    240.13 o 
  -1   5  24     8718.06     8868.51    324.39 o 
   1   5  24     4498.88     4950.40    344.96 o 
   3   5  24      451.71      635.62    151.78 o 
   5   5  24       29.26       76.76    114.30 o 
  -4   6  24      840.00      984.03    179.60 o 
  -2   6  24       65.18      152.06    109.47 o 
   0   6  24     3418.65     3307.80    284.72 o 
   2   6  24     1467.72     1541.70    218.96 o 
   4   6  24     1637.54     1999.04    232.27 o 
   6   6  24      303.08      343.63    150.43 o 
  -5   7  24    10039.67    10455.18    435.31 o 
  -3   7  24     4509.71     5093.73    367.83 o 
  -1   7  24     1182.99     1712.22    202.90 o 
   1   7  24     1247.19     1394.17    205.55 o 
   3   7  24       60.30      175.91    130.56 o 
   5   7  24       24.61       14.44    114.17 o 
   7   7  24     1934.58     1791.55    254.33 o 
  -6   8  24      209.69      271.30    140.24 o 
  -4   8  24      210.79      386.68    145.00 o 
  -2   8  24       49.13      110.29    125.21 o 
   0   8  24       12.63       29.21    114.58 o 
   2   8  24      579.76      629.78    162.84 o 
   4   8  24     1078.48     1303.70    205.44 o 
   6   8  24       27.68      114.05    135.76 o 
   8   8  24      120.80      215.06    144.84 o 
  -7   9  24      784.14      810.19    191.06 o 
  -5   9  24     7112.86     6691.49    408.91 o 
  -3   9  24     4465.08     4868.15    388.76 o 
  -1   9  24      838.41     1004.44    206.60 o 
   1   9  24      362.92      565.97    158.34 o 
   3   9  24     1105.12     1628.46    226.27 o 
   5   9  24       11.95       60.09    125.02 o 
   7   9  24      287.55      548.05    181.77 o 
   9   9  24      541.79      673.78    194.36 o 
  -8  10  24      215.56      286.33    184.25 o 
  -6  10  24      620.65      799.72    207.33 o 
  -4  10  24     2395.53     2421.31    294.35 o 
  -2  10  24     1127.17     1279.74    230.79 o 
   0  10  24       17.65       92.01    144.52 o 
   2  10  24       33.16       85.35    126.72 o 
   4  10  24      127.65      207.31    144.45 o 
   6  10  24     1510.98     2051.00    274.29 o 
   8  10  24      158.85      119.59    150.15 o 
  10  10  24       81.60      164.11    170.25 o 
  -9  11  24      192.19      127.42    160.74 o 
  -7  11  24      142.35      165.09    160.20 o 
  -5  11  24       94.17      114.62    156.58 o 
  -3  11  24      100.66       24.67    136.00 o 
  -1  11  24      151.48      250.10    156.51 o 
   1  11  24      154.58      132.03    141.02 o 
   3  11  24      895.26      737.68    189.45 o 
   5  11  24        6.86       84.86    132.84 o 
   7  11  24      363.80      370.31    180.10 o 
   9  11  24      728.25      748.77    212.99 o 
  11  11  24      529.35      280.93    205.32 o 
 -10  12  24       11.50      109.73    173.10 o 
  -8  12  24       17.40       93.97    168.04 o 
  -6  12  24       61.04      152.34    163.85 o 
  -4  12  24      270.31      498.50    187.27 o 
  -2  12  24       72.70      195.78    182.78 o 
   0  12  24      179.96      195.54    161.09 o 
   2  12  24      943.79     1043.08    223.16 o 
   4  12  24      364.75      326.69    161.87 o 
   6  12  24       33.76       37.69    147.78 o 
   8  12  24       15.60      190.14    172.87 o 
  10  12  24       36.04      257.52    187.81 o 
  12  12  24       37.54      106.26    181.88 o 
 -11  13  24        6.66       26.91    201.83 o 
  -9  13  24      187.49      403.68    208.14 o 
  -7  13  24       24.02      159.98    176.54 o 
  -5  13  24       27.96       53.65    161.25 o 
  -3  13  24      431.48      430.45    202.34 o 
  -1  13  24        4.15      176.33    163.68 o 
   1  13  24      313.50      287.35    170.76 o 
   3  13  24       46.82      187.50    172.17 o 
   5  13  24      704.53      604.02    187.82 o 
   7  13  24      252.30      188.06    171.74 o 
   9  13  24      703.17      843.95    240.13 o 
  11  13  24     1115.95     1415.07    270.62 o 
 -10  14  24       78.51      101.83    203.90 o 
  -8  14  24        4.32       84.37    176.61 o 
  -6  14  24       57.87      152.47    170.39 o 
  -4  14  24        4.65       87.74    178.74 o 
  -2  14  24       40.27      167.54    191.14 o 
   0  14  24      113.93       61.18    148.36 o 
   2  14  24      409.35      463.48    205.86 o 
   4  14  24      261.53      253.50    178.78 o 
   6  14  24       59.66      243.85    162.48 o 
   8  14  24        9.71       63.45    175.55 o 
  10  14  24       10.67       69.15    181.23 o 
  -9  15  24        3.39      108.18    194.60 o 
  -7  15  24       25.41      103.15    190.28 o 
  -5  15  24      355.14      401.71    204.12 o 
  -3  15  24      591.79      517.49    235.97 o 
  -1  15  24      352.82      507.51    227.33 o 
   1  15  24       49.67      232.75    182.50 o 
   3  15  24      212.14      283.91    186.00 o 
   5  15  24      807.06      798.40    214.22 o 
   7  15  24      475.75      397.93    205.38 o 
   9  15  24      292.99      347.53    209.79 o 
  -6  16  24      191.45      292.88    197.04 o 
  -4  16  24      248.44      272.48    229.70 o 
  -2  16  24      275.79      247.10    224.53 o 
   0  16  24      127.00      281.36    196.35 o 
   2  16  24        5.97      196.53    189.41 o 
   4  16  24       14.62      217.67    184.58 o 
   6  16  24        6.82      196.58    183.71 o 
  -3  17  24      322.54      496.67    252.50 o 
  -1  17  24      674.88      477.49    250.24 o 
   1  17  24      903.26     1083.86    278.26 o 
   3  17  24      862.26      839.06    253.95 o 
   0   1  25     1863.37     2194.33    179.84 o 
  -1   2  25      100.21      246.25    102.41 o 
   1   2  25     1362.69     1692.60    171.45 o 
  -2   3  25      490.16      466.93    115.64 o 
   0   3  25      189.04      287.39    102.77 o 
   2   3  25      494.77      398.47    110.78 o 
  -3   4  25      289.29      534.10    146.64 o 
  -1   4  25     3691.36     3894.74    261.08 o 
   1   4  25        2.33       42.33    115.00 o 
   3   4  25     1091.61      927.74    172.37 o 
  -4   5  25     2402.03     2312.46    246.12 o 
  -2   5  25     2967.78     3319.10    242.49 o 
   0   5  25     1215.48     1206.15    175.90 o 
   2   5  25     2342.40     2368.74    251.01 o 
   4   5  25     1115.70     1458.28    205.63 o 
  -5   6  25       60.44      182.55    132.03 o 
  -3   6  25      935.61     1042.64    182.93 o 
  -1   6  25     1868.09     1589.04    193.95 o 
   1   6  25      187.58      183.75    129.54 o 
   3   6  25      177.77      123.50    123.19 o 
   5   6  25      413.46      475.67    163.74 o 
  -6   7  25      934.91      784.47    195.07 o 
  -4   7  25      113.10      241.76    139.70 o 
  -2   7  25     2811.61     2601.90    266.17 o 
   0   7  25     1421.67     1542.94    210.21 o 
   2   7  25     1616.90     1561.12    231.72 o 
   4   7  25     1513.60     1609.49    223.84 o 
   6   7  25     1832.89     2057.03    271.53 o 
  -7   8  25      790.12     1090.86    219.65 o 
  -5   8  25       15.24       64.69    134.53 o 
  -3   8  25     1654.11     1599.93    234.72 o 
  -1   8  25      452.89      266.13    150.91 o 
   1   8  25       47.04       90.21    118.71 o 
   3   8  25       96.84      114.26    132.25 o 
   5   8  25       51.35      226.79    148.82 o 
   7   8  25      243.57      298.70    163.15 o 
  -8   9  25      218.08      229.66    162.53 o 
  -6   9  25       59.63      174.98    138.91 o 
  -4   9  25      322.29      407.44    170.24 o 
  -2   9  25     1519.08     1630.55    272.72 o 
   0   9  25     1930.99     1959.15    273.87 o 
   2   9  25     2378.17     2507.88    288.35 o 
   4   9  25      750.64      891.14    185.98 o 
   6   9  25      590.87      794.74    196.42 o 
   8   9  25     1118.89     1002.70    231.14 o 
  -9  10  25      735.65     1008.35    223.03 o 
  -7  10  25      323.60      595.44    222.76 o 
  -5  10  25       12.65      101.89    146.12 o 
  -3  10  25      231.88      345.66    167.62 o 
  -1  10  25      324.25      335.78    177.94 o 
   1  10  25      510.19      395.05    168.15 o 
   3  10  25        1.85       89.06    135.93 o 
   5  10  25       49.30      146.86    143.24 o 
   7  10  25       24.73       92.80    145.79 o 
   9  10  25       30.81      139.37    152.31 o 
 -10  11  25       30.54      175.44    181.90 o 
  -8  11  25      209.29      341.59    197.33 o 
  -6  11  25      380.52      321.89    194.38 o 
  -4  11  25     2299.43     1995.61    284.80 o 
  -2  11  25     2547.59     3203.06    388.23 o 
   0  11  25     1405.27     1728.92    264.90 o 
   2  11  25     2590.96     2988.91    331.64 o 
   4  11  25     3565.97     3707.76    344.69 o 
   6  11  25     2411.36     2622.09    326.91 o 
   8  11  25      495.71      754.45    218.95 o 
  10  11  25      129.92      262.40    185.20 o 
 -11  12  25       33.92       20.46    181.06 o 
  -9  12  25        0.97       92.62    191.93 o 
  -7  12  25       85.63      271.98    179.75 o 
  -5  12  25      424.74      458.75    199.18 o 
  -3  12  25      227.18      262.88    190.89 o 
  -1  12  25       54.83      166.32    155.54 o 
   1  12  25      373.57      404.51    170.87 o 
   3  12  25      600.44      672.60    191.01 o 
   5  12  25      694.34      680.85    189.61 o 
   7  12  25        2.21       62.58    156.70 o 
   9  12  25        1.00       55.93    163.67 o 
  11  12  25      291.30      167.92    185.97 o 
 -10  13  25       12.31       88.56    196.87 o 
  -8  13  25      345.95      308.68    221.09 o 
  -6  13  25      424.56      525.85    208.05 o 
  -4  13  25     1658.24     1389.45    296.66 o 
  -2  13  25     1067.80     1285.86    266.80 o 
   0  13  25     1193.53     1180.63    256.24 o 
   2  13  25     1458.54     2109.93    327.04 o 
   4  13  25     1676.79     1920.50    265.35 o 
   6  13  25      944.72      667.66    211.99 o 
   8  13  25      343.64      501.70    206.21 o 
  10  13  25       66.21      184.48    191.65 o 
  -9  14  25       15.14      198.80    225.88 o 
  -7  14  25        1.90      177.44    190.40 o 
  -5  14  25        1.13       77.77    170.93 o 
  -3  14  25       38.14      156.41    197.70 o 
  -1  14  25      124.72      211.73    191.10 o 
   1  14  25      120.96      250.02    188.48 o 
   3  14  25      318.16      206.43    174.61 o 
   5  14  25      677.98      625.15    200.38 o 
   7  14  25       40.73      121.62    169.52 o 
   9  14  25       69.26      195.32    192.05 o 
  -6  15  25      682.01      540.68    227.75 o 
  -4  15  25      731.88      810.56    283.06 o 
  -2  15  25      702.32      739.47    255.02 o 
   0  15  25     1000.25     1224.07    255.91 o 
   2  15  25      899.70      741.45    228.47 o 
   4  15  25      752.09     1013.64    254.21 o 
   6  15  25       55.97      162.97    192.32 o 
  -5  16  25        1.42       63.33    227.45 o 
  -3  16  25        0.04       85.04    215.95 o 
  -1  16  25        2.69      120.08    217.37 o 
   1  16  25       19.47       99.01    183.43 o 
   3  16  25      329.95      298.98    212.47 o 
   5  16  25      187.20      161.73    196.24 o 
   1   1  26      353.46      447.12    111.55 o 
   0   2  26       94.83      184.53    102.38 o 
   2   2  26     2819.70     2560.87    208.29 o 
  -1   3  26       30.96      111.51     95.93 o 
   1   3  26      121.91      146.31    128.28 o 
   3   3  26       69.85      110.34    110.26 o 
  -2   4  26     2302.30     2023.53    200.69 o 
   0   4  26       10.30       14.37    111.26 o 
   2   4  26     1147.49      822.39    168.92 o 
   4   4  26       61.40       43.35    122.54 o 
  -3   5  26        4.13       67.35    118.46 o 
  -1   5  26      955.56     1013.35    167.03 o 
   1   5  26      112.80      166.52    129.95 o 
   3   5  26      103.33      236.61    134.93 o 
   5   5  26      434.46      393.64    153.27 o 
  -4   6  26     1835.46     1568.94    228.38 o 
  -2   6  26      780.12      609.01    151.00 o 
   0   6  26      383.35      358.61    138.50 o 
   2   6  26      482.42      559.23    156.83 o 
   4   6  26      147.81       54.72    118.95 o 
   6   6  26     1197.50     1545.97    240.50 o 
  -5   7  26       34.90       99.37    143.37 o 
  -3   7  26        7.74       83.78    133.98 o 
  -1   7  26        5.49      126.15    129.72 o 
   1   7  26      200.81      378.75    149.67 o 
   3   7  26        9.37       81.38    121.92 o 
   5   7  26     2115.71     2012.03    268.77 o 
   7   7  26     1333.73     1400.03    244.78 o 
  -6   8  26       19.61       73.54    150.11 o 
  -4   8  26        5.51       41.93    130.63 o 
  -2   8  26      976.37     1089.38    227.99 o 
   0   8  26      113.27      181.72    151.48 o 
   2   8  26      105.86      201.16    148.84 o 
   4   8  26       74.90      116.72    135.52 o 
   6   8  26      162.59      148.29    142.36 o 
   8   8  26        2.32       79.95    147.57 o 
  -7   9  26     1759.38     2444.56    315.21 o 
  -5   9  26     1013.11     1150.38    228.96 o 
  -3   9  26      833.69      795.82    202.48 o 
  -1   9  26      128.84      186.72    154.40 o 
   1   9  26      204.67      372.81    164.37 o 
   3   9  26      163.86       68.61    132.88 o 
   5   9  26      767.30      789.56    194.43 o 
   7   9  26      485.12      647.57    192.04 o 
   9   9  26     1059.02     1217.61    245.22 o 
  -8  10  26      757.00      722.87    219.39 o 
  -6  10  26      575.46      621.44    209.81 o 
  -4  10  26        3.31       70.28    154.05 o 
  -2  10  26      376.59      350.87    190.69 o 
   0  10  26      149.31       61.86    147.78 o 
   2  10  26        4.06       25.59    153.24 o 
   4  10  26      256.09      225.91    141.62 o 
   6  10  26       20.31       54.97    141.98 o 
   8  10  26        6.17       99.05    160.81 o 
  10  10  26      395.26      524.87    194.41 o 
  -9  11  26     2579.59     2720.97    386.66 o 
  -7  11  26     2283.89     2517.28    361.74 o 
  -5  11  26     2152.22     2527.04    320.96 o 
  -3  11  26     1055.63     1297.97    272.13 o 
  -1  11  26      448.08      450.95    208.41 o 
   1  11  26       51.06       56.74    146.83 o 
   3  11  26       72.21      200.84    152.70 o 
   5  11  26      571.75      758.57    213.53 o 
   7  11  26      825.64      845.11    220.87 o 
   9  11  26      595.02      772.17    233.28 o 
  11  11  26     1206.03      933.15    266.61 o 
 -10  12  26      415.00      457.72    241.86 o 
  -8  12  26      277.92      267.50    212.03 o 
  -6  12  26      448.61      651.64    217.23 o 
  -4  12  26      119.87      261.40    200.74 o 
  -2  12  26       31.96      246.81    211.13 o 
   0  12  26       83.19       24.77    144.73 o 
   2  12  26       25.08       57.67    165.88 o 
   4  12  26        0.51       80.91    143.38 o 
   6  12  26        2.49      153.72    166.53 o 
   8  12  26       59.39      228.82    181.50 o 
  10  12  26      516.88      565.14    219.85 o 
  -9  13  26     1893.78     2327.41    372.59 o 
  -7  13  26     1981.25     2120.54    321.44 o 
  -5  13  26     1471.29     1447.33    309.98 o 
  -3  13  26      297.31      432.31    197.76 o 
  -1  13  26       13.13        0.00    170.50 o 
   1  13  26      236.18      272.17    174.78 o 
   3  13  26      170.41      171.43    179.39 o 
   5  13  26      691.77     1039.63    220.73 o 
   7  13  26      601.36      547.12    216.15 o 
   9  13  26      672.67      645.20    228.35 o 
  -8  14  26      200.51      311.81    230.24 o 
  -6  14  26      205.34      359.67    205.69 o 
  -4  14  26       23.62       86.98    191.78 o 
  -2  14  26       49.08      104.61    189.84 o 
   0  14  26        0.28       56.51    165.86 o 
   2  14  26       46.68      233.37    186.19 o 
   4  14  26       70.95      128.73    174.68 o 
   6  14  26       47.67       94.73    183.86 o 
   8  14  26       70.46      293.41    204.05 o 
  -5  15  26      450.03      588.60    255.48 o 
  -3  15  26      385.22      536.14    248.87 o 
  -1  15  26       89.92      128.64    199.53 o 
   1  15  26       66.65      120.41    184.57 o 
   3  15  26        0.61      190.43    192.68 o 
   5  15  26      707.72      577.99    236.21 o 
  -2  16  26       28.34      178.28    229.07 o 
   0  16  26       17.20       34.04    212.58 o 
   2  16  26      134.26      352.71    226.01 o 
   0   1  27       74.97      139.88    100.87 o 
  -1   2  27       13.11      103.28    104.42 o 
   1   2  27     1395.62     1425.23    172.87 o 
  -2   3  27      227.42      165.58    109.98 o 
   0   3  27        5.75      120.84    119.60 o 
   2   3  27      899.79      738.30    153.70 o 
  -3   4  27      240.93      275.90    147.07 o 
  -1   4  27        6.91       86.46    110.75 o 
   1   4  27       85.17      134.90    133.55 o 
   3   4  27        3.01       82.61    121.53 o 
  -4   5  27       11.42       55.72    132.32 o 
  -2   5  27     2006.34     2301.00    257.78 o 
   0   5  27       80.61       66.27    114.15 o 
   2   5  27     1463.18     1519.45    218.17 o 
   4   5  27     1580.65     1660.25    245.96 o 
  -5   6  27     2540.29     2325.94    292.82 o 
  -3   6  27     1168.96     1471.55    217.29 o 
  -1   6  27       86.17      222.57    144.90 o 
   1   6  27      403.13      535.58    158.49 o 
   3   6  27     2558.38     2478.90    273.00 o 
   5   6  27      800.21     1179.49    227.29 o 
  -6   7  27        2.56      100.31    148.13 o 
  -4   7  27       59.90      109.02    151.50 o 
  -2   7  27      228.60      165.69    159.51 o 
   0   7  27        1.41      100.14    149.24 o 
   2   7  27      659.25      910.83    188.21 o 
   4   7  27     1987.34     2248.66    286.29 o 
   6   7  27     1468.19     1337.30    252.53 o 
  -7   8  27      209.59      298.80    173.31 o 
  -5   8  27      474.42      460.18    217.41 o 
  -3   8  27     1497.91     1604.43    275.93 o 
  -1   8  27     2180.42     2549.26    300.61 o 
   1   8  27     1142.96      955.29    218.12 o 
   3   8  27     1273.54     1299.96    221.08 o 
   5   8  27     2106.30     2191.48    297.76 o 
   7   8  27      451.49      891.79    220.06 o 
  -8   9  27      120.50      173.66    169.88 o 
  -6   9  27       14.69       75.77    172.63 o 
  -4   9  27      136.62       80.52    159.73 o 
  -2   9  27      180.16      296.49    191.21 o 
   0   9  27       40.57      185.78    162.18 o 
   2   9  27      373.24      395.59    164.80 o 
   4   9  27      510.49      851.99    202.64 o 
   6   9  27      559.15      601.83    193.53 o 
   8   9  27      299.86      378.28    184.02 o 
  -9  10  27      244.48      197.64    195.25 o 
  -7  10  27      259.46      102.59    182.81 o 
  -5  10  27      136.74      206.03    172.47 o 
  -3  10  27      803.84     1343.60    282.37 o 
  -1  10  27     1285.57     1812.39    308.37 o 
   1  10  27     1171.17     1255.90    241.03 o 
   3  10  27     1594.48     1666.52    249.74 o 
   5  10  27     1081.55     1290.00    237.66 o 
   7  10  27      227.59      361.93    179.66 o 
   9  10  27       81.27      233.35    190.94 o 
 -10  11  27        3.26      161.40    207.47 o 
  -8  11  27      203.46      376.81    219.80 o 
  -6  11  27       60.26       63.67    186.73 o 
  -4  11  27       78.88      159.16    189.99 o 
  -2  11  27      240.47      425.84    211.25 o 
   0  11  27      142.11      116.98    163.19 o 
   2  11  27        3.84       55.11    159.36 o 
   4  11  27      126.08      176.67    161.88 o 
   6  11  27      196.94      281.40    179.30 o 
   8  11  27      222.54      321.49    191.17 o 
  10  11  27        0.41       80.14    185.36 o 
  -9  12  27       23.03      121.00    200.59 o 
  -7  12  27       44.57       83.86    202.23 o 
  -5  12  27      603.76      617.85    244.42 o 
  -3  12  27     1454.37     1631.09    304.78 o 
  -1  12  27     1074.13     1305.11    287.12 o 
   1  12  27     1125.48     1259.53    250.24 o 
   3  12  27     1471.49     1457.34    262.67 o 
   5  12  27      553.23      693.06    219.36 o 
   7  12  27      193.12      443.59    206.43 o 
   9  12  27      317.28      467.42    214.77 o 
  -8  13  27      159.92      402.24    224.39 o 
  -6  13  27       30.08      158.18    186.47 o 
  -4  13  27      109.23      302.48    203.05 o 
  -2  13  27       33.59      152.43    191.22 o 
   0  13  27      505.72      382.56    224.45 o 
   2  13  27       44.99       71.05    166.68 o 
   4  13  27        7.42       44.40    172.67 o 
   6  13  27       91.04      258.11    198.16 o 
   8  13  27       10.44       75.93    186.61 o 
  -5  14  27      232.42      233.68    216.93 o 
  -3  14  27      437.95      677.41    253.21 o 
  -1  14  27      918.61     1397.27    303.13 o 
   1  14  27     1230.94     1260.06    274.06 o 
   3  14  27     1092.20      979.04    250.29 o 
   5  14  27      240.10      371.18    220.30 o 
  -4  15  27       27.64      133.78    225.61 o 
  -2  15  27      138.59      504.57    235.94 o 
   0  15  27      120.19      261.02    224.45 o 
   2  15  27       50.28      265.49    208.67 o 
   4  15  27      575.14      839.02    241.07 o 
   0   0  28     7587.19     7352.22    915.96 o 
   1   1  28     3272.90     3678.99    267.00 o 
   0   2  28     1245.99     1271.04    198.93 o 
   2   2  28      281.98      199.66    125.17 o 
  -1   3  28     3543.71     3669.06    287.70 o 
   1   3  28     9321.03     8939.00    386.75 o 
   3   3  28     1396.66     1847.76    253.10 o 
  -2   4  28     2162.97     2148.60    245.46 o 
   0   4  28      694.57      843.57    177.08 o 
   2   4  28       64.04      144.42    139.02 o 
   4   4  28       40.86       38.82    135.57 o 
  -3   5  28      293.58      395.46    169.21 o 
  -1   5  28     2640.65     2302.90    273.35 o 
   1   5  28     3973.20     3919.93    338.00 o 
   3   5  28     1433.00     1842.00    261.10 o 
   5   5  28      919.12      954.73    204.09 o 
  -4   6  28      408.83      379.88    173.27 o 
  -2   6  28      487.36      431.29    176.07 o 
   0   6  28       36.58       90.51    154.15 o 
   2   6  28     1466.94     1256.35    202.69 o 
   4   6  28      524.97      734.95    191.68 o 
   6   6  28      204.62      213.41    170.10 o 
  -5   7  28      236.53      397.92    184.23 o 
  -3   7  28     1648.25     1341.45    257.66 o 
  -1   7  28     4084.67     4005.94    404.60 o 
   1   7  28     1277.56     1800.93    245.47 o 
   3   7  28      355.13      480.45    167.70 o 
   5   7  28      387.96      490.40    181.82 o 
   7   7  28     1263.55     1471.93    262.50 o 
  -6   8  28      472.98      504.22    207.85 o 
  -4   8  28     3296.95     3549.90    360.39 o 
  -2   8  28     1563.26     1495.47    273.56 o 
   0   8  28      348.58      290.41    168.00 o 
   2   8  28      499.15      380.70    163.46 o 
   4   8  28      625.19      482.76    188.29 o 
   6   8  28      460.48      318.24    177.80 o 
   8   8  28       43.62       96.12    163.77 o 
  -7   9  28     1221.30      705.37    263.88 o 
  -5   9  28      467.66      521.62    204.20 o 
  -3   9  28      298.45      466.50    206.21 o 
  -1   9  28       31.50      235.78    202.97 o 
   1   9  28      159.19      250.92    165.43 o 
   3   9  28       19.42      148.93    148.43 o 
   5   9  28       16.54      138.07    158.56 o 
   7   9  28      748.44      689.48    214.53 o 
   9   9  28      380.90      403.24    202.57 o 
  -8  10  28      123.03      241.39    198.38 o 
  -6  10  28      481.47      859.16    253.86 o 
  -4  10  28      988.96      906.67    249.93 o 
  -2  10  28      332.08      296.49    201.45 o 
   0  10  28      565.05      634.86    214.34 o 
   2  10  28      578.82      538.86    197.30 o 
   4  10  28      489.75      324.70    183.97 o 
   6  10  28        9.09      115.22    162.85 o 
   8  10  28      109.28      220.58    184.89 o 
  10  10  28       96.25      137.53    197.77 o 
  -9  11  28       16.64      129.11    207.56 o 
  -7  11  28       49.09       83.37    191.49 o 
  -5  11  28      519.51      703.59    241.83 o 
  -3  11  28       20.42      142.35    186.31 o 
  -1  11  28      115.04      116.38    180.46 o 
   1  11  28        5.32       86.51    158.37 o 
   3  11  28       38.27      230.31    171.36 o 
   5  11  28       49.02      193.33    169.53 o 
   7  11  28        6.45      130.04    164.75 o 
   9  11  28       93.43      214.45    180.87 o 
  -8  12  28        0.80      237.51    220.49 o 
  -6  12  28      633.51      619.15    245.52 o 
  -4  12  28      504.21      225.78    209.78 o 
  -2  12  28       93.23      356.35    222.19 o 
   0  12  28        0.01      122.32    197.65 o 
   2  12  28       68.48      185.60    181.87 o 
   4  12  28        3.38       91.98    173.68 o 
   6  12  28      332.65      308.45    191.96 o 
   8  12  28       81.82      280.50    195.58 o 
  -5  13  28       14.54       50.25    197.54 o 
  -3  13  28      191.92      157.50    215.80 o 
  -1  13  28        1.99       74.74    186.09 o 
   1  13  28        0.72      106.41    177.92 o 
   3  13  28      180.43      269.69    188.91 o 
   5  13  28      140.18      121.64    207.59 o 
  -4  14  28        0.10       75.44    224.20 o 
  -2  14  28       12.44       87.80    200.27 o 
   0  14  28       22.35      133.55    209.07 o 
   2  14  28      110.30      189.58    195.94 o 
   4  14  28       90.12      214.34    197.60 o 
   0   1  29       96.72      137.29    127.54 o 
  -1   2  29      164.81      193.61    152.17 o 
   1   2  29     1379.59     1602.18    210.85 o 
  -2   3  29       79.35       81.53    145.16 o 
   0   3  29       79.35      147.45    130.82 o 
   2   3  29     3337.58     3059.46    290.27 o 
  -3   4  29     1790.15     1513.99    238.76 o 
  -1   4  29      148.83      221.93    160.75 o 
   1   4  29        1.58       45.15    133.91 o 
   3   4  29      213.79      129.83    142.53 o 
  -4   5  29       99.29       97.78    147.55 o 
  -2   5  29        2.64       42.60    149.69 o 
   0   5  29      802.70     1047.75    203.13 o 
   2   5  29     2297.61     2677.33    283.62 o 
   4   5  29     2064.60     2102.22    288.14 o 
  -5   6  29     3588.73     3985.57    379.47 o 
  -3   6  29     1144.79     1074.62    313.56 o 
  -1   6  29       57.31      203.95    164.73 o 
   1   6  29      799.38      903.26    198.41 o 
   3   6  29       12.59      109.24    152.57 o 
   5   6  29      304.50      388.05    181.94 o 
  -6   7  29      637.38      661.41    199.76 o 
  -4   7  29      102.21      197.35    196.29 o 
  -2   7  29      180.55      393.88    191.85 o 
   0   7  29      378.66      573.17    187.99 o 
   2   7  29     1575.07     2168.54    267.98 o 
   4   7  29     2473.57     2227.21    301.12 o 
   6   7  29      822.68     1011.09    223.23 o 
  -7   8  29      542.05      489.93    219.93 o 
  -5   8  29     1024.04     1416.84    283.61 o 
  -3   8  29      143.01      245.76    183.58 o 
  -1   8  29     1263.14     1489.37    291.55 o 
   1   8  29     1261.00     1440.14    268.33 o 
   3   8  29      547.21      671.52    206.72 o 
   5   8  29       26.00       39.85    150.60 o 
   7   8  29      272.69      304.46    190.81 o 
  -8   9  29       62.92       50.34    175.52 o 
  -6   9  29       92.53      305.26    198.67 o 
  -4   9  29      335.00      476.98    231.58 o 
  -2   9  29     2386.57     2734.74    364.85 o 
   0   9  29      715.61      928.76    254.92 o 
   2   9  29      574.03      738.91    215.58 o 
   4   9  29      311.49      333.47    176.94 o 
   6   9  29      574.04      862.98    232.30 o 
   8   9  29     1030.73     1222.01    254.22 o 
  -9  10  29      292.73      424.52    229.38 o 
  -7  10  29     1195.13     1759.17    332.15 o 
  -5  10  29      229.45      253.37    228.36 o 
  -3  10  29       57.78      221.88    193.20 o 
  -1  10  29      453.57      772.59    238.39 o 
   1  10  29      262.54      292.74    186.14 o 
   3  10  29      350.43      327.25    192.57 o 
   5  10  29       48.09      268.27    185.87 o 
   7  10  29       37.67      152.57    184.21 o 
   9  10  29        3.56      113.00    180.01 o 
  -8  11  29      131.60       95.38    205.23 o 
  -6  11  29        1.28      115.77    212.94 o 
  -4  11  29      396.50      863.46    252.48 o 
  -2  11  29     1635.16     1818.76    359.90 o 
   0  11  29     2439.94     2947.80    390.23 o 
   2  11  29      999.60     1268.48    267.90 o 
   4  11  29       39.45       38.30    179.11 o 
   6  11  29      877.79     1116.94    257.45 o 
   8  11  29      920.53      901.79    240.26 o 
  -7  12  29      502.48      620.49    249.46 o 
  -5  12  29       77.60      178.96    238.17 o 
  -3  12  29       35.45      105.25    206.72 o 
  -1  12  29      316.45      324.59    223.54 o 
   1  12  29      561.23      616.15    233.59 o 
   3  12  29      266.85      189.14    179.58 o 
   5  12  29       15.52       39.82    196.41 o 
   7  12  29       27.97      110.27    186.54 o 
  -4  13  29      839.30      763.99    272.32 o 
  -2  13  29      549.66      553.87    236.04 o 
   0  13  29      687.71      316.20    238.85 o 
   2  13  29      336.79      448.74    216.06 o 
   4  13  29      532.51      736.97    263.30 o 
   1   1  30       57.84      132.76    155.78 o 
   0   2  30      287.72      264.19    143.41 o 
   2   2  30      606.06      314.83    164.74 o 
  -1   3  30      128.27      134.17    166.70 o 
   1   3  30       65.40      127.51    130.39 o 
   3   3  30      146.21      198.95    153.67 o 
  -2   4  30     1278.41     1597.32    291.00 o 
   0   4  30      470.06      382.22    171.44 o 
   2   4  30      642.68      955.28    214.03 o 
   4   4  30      122.63      276.65    167.94 o 
  -3   5  30        1.82       83.47    181.90 o 
  -1   5  30      234.93      262.32    175.88 o 
   1   5  30       42.46       69.27    137.07 o 
   3   5  30      175.24      119.10    154.08 o 
   5   5  30      107.16      185.53    166.07 o 
  -4   6  30      129.81      189.31    208.92 o 
  -2   6  30      301.95      356.50    208.25 o 
   0   6  30      360.34      426.04    180.13 o 
   2   6  30      815.11      934.75    206.37 o 
   4   6  30      129.00      233.68    172.58 o 
   6   6  30      183.47      126.21    168.69 o 
  -5   7  30      478.94      568.27    226.05 o 
  -3   7  30      378.95      454.14    231.54 o 
  -1   7  30        5.21       81.48    176.78 o 
   1   7  30      156.43      202.99    169.62 o 
   3   7  30     1177.92     1260.81    246.91 o 
   5   7  30     2633.45     2915.67    339.55 o 
   7   7  30     1710.17     1898.30    299.01 o 
  -6   8  30      166.16      344.69    233.67 o 
  -4   8  30       43.58      157.34    214.86 o 
  -2   8  30      685.96      617.23    223.80 o 
   0   8  30      144.88      487.12    212.88 o 
   2   8  30      176.81      176.27    171.33 o 
   4   8  30      515.74      497.77    203.76 o 
   6   8  30      167.68      155.87    178.89 o 
   8   8  30        2.57       53.50    190.90 o 
  -7   9  30      460.53      610.69    239.28 o 
  -5   9  30     1368.46     1502.19    335.10 o 
  -3   9  30     2656.79     3060.30    401.51 o 
  -1   9  30     1097.86     1222.98    268.74 o 
   1   9  30      106.14      168.55    184.45 o 
   3   9  30      432.88      318.43    197.17 o 
   5   9  30     1452.49     1491.14    277.66 o 
   7   9  30     1653.62     1682.89    288.58 o 
   9   9  30      975.93     1304.72    302.86 o 
  -8  10  30      110.15      200.07    216.01 o 
  -6  10  30      848.00      945.96    304.24 o 
  -4  10  30      383.99      345.44    254.25 o 
  -2  10  30       84.28      119.06    207.79 o 
   0  10  30      291.93      296.72    215.09 o 
   2  10  30        5.57      170.48    178.78 o 
   4  10  30      336.32      248.80    205.04 o 
   6  10  30      290.15      604.53    212.69 o 
   8  10  30       60.56      250.87    196.58 o 
  -5  11  30     1336.86     1280.77    343.70 o 
  -3  11  30     1421.07     1603.36    304.48 o 
  -1  11  30      547.11      579.49    245.14 o 
   1  11  30       15.22       73.95    204.56 o 
   3  11  30       87.79       84.57    182.25 o 
   5  11  30      181.71      231.00    206.16 o 
  -4  12  30       53.13       87.84    218.66 o 
  -2  12  30       14.97      111.14    209.49 o 
   0  12  30       12.16       70.05    199.29 o 
   2  12  30        0.67       99.98    187.99 o 
   4  12  30        0.94       69.18    204.27 o 
   0   1  31        3.71       11.47    150.04 o 
  -1   2  31      471.88      575.22    207.39 o 
   1   2  31      755.19      848.58    222.28 o 
  -2   3  31      566.23      428.44    200.76 o 
   0   3  31       15.02       40.41    154.09 o 
   2   3  31      162.45      288.97    171.77 o 
  -3   4  31     1532.52     2063.14    321.30 o 
  -1   4  31      218.18      538.82    269.84 o 
   1   4  31       25.57      155.99    143.73 o 
   3   4  31      144.69      109.20    160.05 o 
  -4   5  31      177.48      140.18    206.13 o 
  -2   5  31        1.45       70.84    218.29 o 
   0   5  31      187.66       67.94    180.04 o 
   2   5  31      730.06      797.52    209.86 o 
   4   5  31      614.55      653.70    200.80 o 
  -5   6  31      648.18      691.49    239.50 o 
  -3   6  31     2919.65     3262.21    424.31 o 
  -1   6  31     1159.23     1210.62    267.77 o 
   1   6  31      161.90      228.85    169.69 o 
   3   6  31        2.87       52.73    153.29 o 
   5   6  31      128.00      184.37    170.17 o 
  -6   7  31      601.08      589.25    230.24 o 
  -4   7  31      713.82      640.86    269.94 o 
  -2   7  31       52.78      154.70    202.25 o 
   0   7  31     1355.85     1569.69    305.34 o 
   2   7  31      969.42      868.70    232.87 o 
   4   7  31      231.72      337.10    194.08 o 
   6   7  31      563.12      658.73    228.60 o 
  -7   8  31      191.13      369.60    226.38 o 
  -5   8  31      601.60      555.43    253.89 o 
  -3   8  31     1420.47     1332.05    309.65 o 
  -1   8  31     1405.27     1627.07    314.46 o 
   1   8  31     2322.91     2406.09    325.32 o 
   3   8  31     1242.63     1268.78    283.12 o 
   5   8  31      577.97      660.77    205.28 o 
   7   8  31       16.33      153.24    179.02 o 
  -6   9  31      131.52      274.20    244.96 o 
  -4   9  31       26.16       90.31    215.01 o 
  -2   9  31      229.50      444.49    225.14 o 
   0   9  31     1066.93     1105.63    273.62 o 
   2   9  31      365.92      321.67    198.46 o 
   4   9  31      182.44      216.13    206.45 o 
   6   9  31      367.77      622.01    222.45 o 
  -5  10  31      160.21      409.48    255.39 o 
  -3  10  31      450.06      397.43    266.88 o 
  -1  10  31      706.23      922.23    264.49 o 
   1  10  31     1267.04     1524.31    312.13 o 
   3  10  31     1525.73     2109.85    350.03 o 
   5  10  31      892.05     1200.92    259.41 o 
  -4  11  31       25.71       63.81    227.47 o 
  -2  11  31      383.90      415.38    243.93 o 
   0  11  31      117.80      351.47    225.49 o 
   2  11  31       20.29       81.90    197.90 o 
   4  11  31      301.76      484.86    242.65 o 
   0   0  32      450.21      249.64    481.77 o 
   1   1  32     7367.07     7484.48    520.48 o 
   0   2  32      433.62      432.18    211.71 o 
   2   2  32      143.26      263.45    191.65 o 
  -1   3  32     5998.62     6266.90    617.30 o 
   1   3  32     4412.03     4377.92    413.52 o 
   3   3  32     3506.52     4119.85    411.87 o 
  -2   4  32      524.40      606.62    249.56 o 
   0   4  32      238.76      418.20    225.82 o 
   2   4  32       16.81      130.55    168.09 o 
   4   4  32       46.44      108.73    165.56 o 
  -3   5  32     2555.69     2802.55    424.26 o 
  -1   5  32     6037.54     6802.21    583.84 o 
   1   5  32     5540.93     6108.60    491.20 o 
   3   5  32      594.43      658.73    229.49 o 
   5   5  32      303.94      279.75    227.02 o 
  -4   6  32      581.69      637.67    270.73 o 
  -2   6  32        3.01      153.70    213.03 o 
   0   6  32        0.68       93.40    205.09 o 
   2   6  32        0.57       61.11    175.50 o 
   4   6  32      196.91      261.93    194.29 o 
   6   6  32      411.95      409.67    224.61 o 
  -5   7  32      589.80      469.63    279.31 o 
  -3   7  32     1059.63     1045.52    295.71 o 
  -1   7  32     2692.98     3484.38    507.59 o 
   1   7  32     2681.17     2792.45    384.89 o 
   3   7  32      697.00      546.90    218.98 o 
   5   7  32      621.02      740.94    233.67 o 
   7   7  32      172.14      400.87    223.49 o 
  -6   8  32      290.45      374.11    243.40 o 
  -4   8  32       24.67       73.33    221.79 o 
  -2   8  32      140.23      165.27    214.61 o 
   0   8  32      620.48      832.76    278.91 o 
   2   8  32      421.40      286.52    205.51 o 
   4   8  32      199.27      210.89    190.97 o 
   6   8  32        1.39       95.45    186.33 o 
  -5   9  32      294.32      410.68    254.65 o 
  -3   9  32      128.93      263.43    237.13 o 
  -1   9  32       80.68      208.49    211.82 o 
   1   9  32        1.89      206.20    219.54 o 
   3   9  32      344.81      400.08    229.22 o 
   5   9  32      710.99      837.07    237.35 o 
  -2  10  32      267.64      358.28    241.55 o 
   0  10  32      238.19      406.25    223.82 o 
   2  10  32       61.80       50.81    196.66 o 
   0   1  33       22.04       77.73    195.78 o 
  -1   2  33       90.66      258.14    256.28 o 
   1   2  33       20.01       46.56    210.71 o 
  -2   3  33        9.51       41.59    195.93 o 
   0   3  33      388.22      642.92    319.36 o 
   2   3  33      820.05      850.89    246.94 o 
  -3   4  33      768.98      890.70    289.86 o 
  -1   4  33      544.84      841.51    426.71 o 
   1   4  33       42.68       40.40    215.35 o 
   3   4  33       99.17      143.27    195.51 o 
  -4   5  33       69.20       96.04    203.09 o 
  -2   5  33        7.30       61.23    205.64 o 
   0   5  33       88.76      134.15    206.47 o 
   2   5  33     1371.80     1197.89    271.06 o 
   4   5  33     1549.42     1625.64    302.02 o 
  -5   6  33       75.31      138.13    225.39 o 
  -3   6  33      110.95      236.26    227.07 o 
  -1   6  33     1621.24     1670.54    379.10 o 
   1   6  33      596.16      539.01    246.65 o 
   3   6  33      145.69      275.40    190.72 o 
   5   6  33       65.07       84.74    206.42 o 
  -6   7  33      143.86      175.60    233.44 o 
  -4   7  33       60.77      187.93    234.65 o 
  -2   7  33      459.91      855.54    291.60 o 
   0   7  33      886.37      766.71    244.60 o 
   2   7  33      708.03      541.78    231.72 o 
   4   7  33      150.18      195.88    194.54 o 
   6   7  33      243.97      502.64    244.07 o 
  -3   8  33      156.75      222.68    241.54 o 
  -1   8  33     1030.79     1124.60    315.71 o 
   1   8  33     1052.91      972.35    292.75 o 
   3   8  33      660.51      399.58    243.69 o 
  -2   9  33      100.82      185.53    226.55 o 
   0   9  33      805.66      734.92    274.26 o 
   2   9  33      360.91      445.10    259.80 o 
   1   1  34        0.42       55.14    258.39 o 
   0   2  34        8.22      138.42    337.18 o 
   2   2  34       20.28       90.28    283.49 o 
  -1   3  34      123.06      130.96    302.37 o 
   1   3  34        7.16       91.26    273.58 o 
   3   3  34      110.11      133.05    219.56 o 
  -2   4  34       12.61       78.99    236.67 o 
   0   4  34      296.10      178.63    284.41 o 
   2   4  34      288.21      304.81    225.42 o 
   4   4  34       33.92      203.05    234.99 o 
  -3   5  34       26.61      133.11    254.84 o 
  -1   5  34      123.53       97.69    278.71 o 
   1   5  34       40.00      205.74    241.32 o 
   3   5  34      142.42      214.34    214.74 o 
   5   5  34      585.60      668.92    267.40 o 
  -4   6  34        4.74      162.18    230.68 o 
  -2   6  34      220.15      292.14    227.08 o 
   0   6  34       22.58      157.87    250.94 o 
   2   6  34        4.61       56.30    210.96 o 
   4   6  34        0.95       96.82    199.90 o 
  -3   7  34      188.82      197.48    244.09 o 
  -1   7  34      176.64      344.88    253.42 o 
   1   7  34        3.13      143.54    226.90 o 
   3   7  34      678.38      531.75    234.42 o 
   0   1  35        2.98      179.53    362.30 o 
  -1   2  35        0.98       57.34    289.71 o 
   1   2  35       24.38       79.41    285.20 o 
  -2   3  35       24.68      174.31    304.23 o 
   0   3  35       82.10      163.87    292.03 o 
   2   3  35      126.35      206.83    255.00 o 
  -3   4  35     1022.84      938.09    308.59 o 
  -1   4  35      156.27       25.80    271.74 o 
   1   4  35       14.41      162.39    285.52 o 
   3   4  35        9.83       62.97    213.99 o 
   0   5  35      247.61      479.59    292.28 o 
                                                 
